# Supplementary material for: COVID-19 infection and transmission includes complex sequence diversity
Source: PLoS Genet. 2022 Sep 8;18(9):e1010200. doi: 10.1371/journal.pgen.1010200 (PMC9455841; doi:10.1371/journal.pgen.1010200)
Supplement: S1 Table — (XLSX) [file pgen.1010200.s001.xlsx]

## Sheet: S1_Table
Table S1. SARS-CoV-2 Gene-Specific SNV Counts
Genomic Region	Nucleotide Changes
5'UTR	5
ORF1a	30
ORF1b	26
Spike	22
ORF3a	3
Envelope	1
Membrane	4
ORF6	1
ORF7a	2
ORF7b	1
ORF8	6
Nucleocapsid	18
ORF9b	0
3'UTR	1
