# Supplementary material for: COVID-19 infection and transmission includes complex sequence diversity
Source: PLoS Genet. 2022 Sep 8;18(9):e1010200. doi: 10.1371/journal.pgen.1010200 (PMC9455841; doi:10.1371/journal.pgen.1010200)
Supplement: S2 Table — S2A Table Nucleotide Positions of SARS-CoV-2 SNV Detected in Current Study Population. S2B Table Count of SNV Positions per SARS-CoV-2 Gene (XLSX) [file pgen.1010200.s002.xlsx]

## Sheet: S2_Table
Table S2A. Nucleotide Positions of SARS-CoV-2 SNV Detected in Current Study Population										Table S2B. Count of SNV Positions per SARS-CoV-2 Gene
Amplicon	POS	AltFreq>5%	AltFreq>50%	Region_AA	FirstEncounter					Region	Length	Function*	AltFreq>5%	AltFreq>50%
NC_045512.2	27847	1	1	ORF7b_31	2020-04-01					Intron	149	NC	5 (3.4%)	4 (2.7%)
NC_045512.2	6982	1	1	ORF1a_2239	2020-05-04					3UTR	202	NC	12 (5.9%)	6 (3.0%)
NC_045512.2	16536	1	1	ORF1b_1023	2020-05-04					ORF1a	13218	NS	434 (3.3%)	297 (2.2%)
NC_045512.2	17190	1	1	ORF1b_1241	2020-05-26					ORF1b	8088	NS	236 (2.9%)	145 (1.8%)
NC_045512.2	6327	1	1	ORF1a_2021	2020-05-26					S	3822	S	148 (3.9%)	102 (2.7%)
NC_045512.2	27586	1	0	ORF7a_65	2020-06-03					ORF3a	828	A	49 (5.9%)	37 (4.5%)
NC_045512.2	8146	1	1	ORF1a_2627	2020-06-19					E	228	S	3 (1.3%)	1 (0.4%)
NC_045512.2	8788	1	0	ORF1a_2841	2020-06-19					M	669	S	26 (3.9%)	17 (2.5%)
NC_045512.2	10930	1	0	ORF1a_3555	2020-06-19					ORF6	186	A	9 (4.8%)	4 (2.2%)
NC_045512.2	3052	1	0	ORF1a_929	2020-06-19					ORF7a	366	A	27 (7.4%)	19 (5.2%)
NC_045512.2	23259	1	0	S_566	2020-06-19					ORF7b	128	A	4 (3.1%)	3 (2.3%)
NC_045512.2	10491	1	0	ORF1a_3409	2020-06-19					ORF8	366	A	25 (6.8%)	21 (5.7%)
NC_045512.2	15472	1	0	ORF1b_669	2020-06-19					N	1260	S	97 (7.7%)	70 (5.6%)
NC_045512.2	14055	1	0	ORF1b_196	2020-06-19					ORF10	117	A	4 (3.4%)	3 (2.6%)
NC_045512.2	17686	1	0	ORF1b_1407	2020-06-19					5UTR	265	NC	17 (6.4%)	12 (4.5%)
NC_045512.2	12844	1	0	ORF1a_4193	2020-06-19					*NC=non-coding, NS=non-structural, S=Structural, A=Accessory
NC_045512.2	1895	1	0	ORF1a_544	2020-06-19
NC_045512.2	7074	1	0	ORF1a_2270	2020-06-19
NC_045512.2	15138	1	0	ORF1b_557	2020-06-19
NC_045512.2	27290	1	0	ORF6_30	2020-06-19
NC_045512.2	20311	1	0	ORF1b_2282	2020-06-19
NC_045512.2	25684	1	0	ORF3a_98	2020-06-19
NC_045512.2	26912	1	0	M_130	2020-06-19
NC_045512.2	25603	1	0	ORF3a_71	2020-06-19
NC_045512.2	6032	1	0	ORF1a_1923	2020-06-19
NC_045512.2	15504	1	0	ORF1b_679	2020-06-23
NC_045512.2	10156	1	0	ORF1a_3297	2020-06-23
NC_045512.2	24248	1	0	S_896	2020-06-23
NC_045512.2	14769	1	0	ORF1b_434	2020-06-25
NC_045512.2	15938	1	0	ORF1b_824	2020-06-25
NC_045512.2	6541	1	0	ORF1a_2092	2020-06-25
NC_045512.2	24773	1	0	S_1071	2020-06-26
NC_045512.2	9130	1	1	ORF1a_2955	2020-07-17
NC_045512.2	4360	1	1	ORF1a_1365	2020-07-17
NC_045512.2	6943	1	1	ORF1a_2226	2020-07-17
NC_045512.2	17959	1	1	ORF1b_1498	2020-07-17
NC_045512.2	28531	1	1	N_86	2020-07-17
NC_045512.2	11960	1	1	ORF1a_3899	2020-07-17
NC_045512.2	27084	1	1	M_188	2020-07-18
NC_045512.2	25528	1	1	ORF3a_46	2020-07-18
NC_045512.2	12488	1	1	ORF1a_4075	2020-07-18
NC_045512.2	12160	1	0	ORF1a_3965	2020-07-18
NC_045512.2	20628	1	1	ORF1b_2387	2020-07-18
NC_045512.2	22918	1	1	S_452	2020-07-18
NC_045512.2	29706	1	0	3UTR_	2020-07-25
NC_045512.2	23248	1	1	S_562	2020-07-25
NC_045512.2	13533	1	0	ORF1b_22	2020-07-25
NC_045512.2	27915	1	1	ORF8_8	2020-07-31
NC_045512.2	25939	1	1	ORF3a_183	2020-07-31
NC_045512.2	601	1	1	ORF1a_112	2020-07-31
NC_045512.2	26879	1	1	M_119	2020-07-31
NC_045512.2	1777	1	1	ORF1a_504	2020-07-31
NC_045512.2	12832	1	0	ORF1a_4189	2020-07-31
NC_045512.2	8389	1	1	ORF1a_2708	2020-07-31
NC_045512.2	29011	1	1	N_246	2020-07-31
NC_045512.2	4354	1	0	ORF1a_1363	2020-08-01
NC_045512.2	13432	1	1	ORF1a_4389	2020-08-01
NC_045512.2	21014	1	1	ORF1b_2516	2020-08-01
NC_045512.2	4320	1	1	ORF1a_1352	2020-08-01
NC_045512.2	26152	1	0	ORF3a_254	2020-08-01
NC_045512.2	24197	1	1	S_879	2020-08-01
NC_045512.2	4456	1	1	ORF1a_1397	2020-08-01
NC_045512.2	5107	1	1	ORF1a_1614	2020-08-01
NC_045512.2	7279	1	1	ORF1a_2338	2020-08-01
NC_045512.2	12519	1	1	ORF1a_4085	2020-10-01
NC_045512.2	12703	1	1	ORF1a_4146	2020-10-01
NC_045512.2	13270	1	0	ORF1a_4335	2020-10-01
NC_045512.2	21757	1	1	S_65	2020-10-01
NC_045512.2	3411	1	1	ORF1a_1049	2020-10-01
NC_045512.2	17462	1	0	ORF1b_1332	2020-10-07
NC_045512.2	24076	1	1	S_838	2020-10-07
NC_045512.2	12763	1	1	ORF1a_4166	2020-10-07
NC_045512.2	29710	1	0	3UTR_	2020-10-07
NC_045512.2	7237	1	0	ORF1a_2324	2020-10-17
NC_045512.2	23491	1	1	S_643	2020-10-26
NC_045512.2	4008	1	0	ORF1a_1248	2020-10-28
NC_045512.2	10557	1	0	ORF1a_3431	2020-10-28
NC_045512.2	28320	1	0	N_16	2020-10-28
NC_045512.2	2205	1	0	ORF1a_647	2020-10-28
NC_045512.2	3738	1	1	ORF1a_1158	2020-10-29
NC_045512.2	22017	1	1	S_152	2020-11-06
NC_045512.2	16862	1	0	ORF1b_1132	2020-11-06
NC_045512.2	17750	1	0	ORF1b_1428	2020-11-06
NC_045512.2	5861	1	1	ORF1a_1866	2020-11-10
NC_045512.2	27404	1	1	ORF7a_4	2020-11-10
NC_045512.2	29266	1	1	N_331	2020-11-10
NC_045512.2	27667	1	0	ORF7a_92	2020-12-07
NC_045512.2	14195	1	0	ORF1b_243	2020-12-07
NC_045512.2	2091	1	0	ORF1a_609	2020-12-09
NC_045512.2	27463	1	0	ORF7a_24	2020-12-10
NC_045512.2	6031	1	0	ORF1a_1922	2020-12-11
NC_045512.2	8964	1	0	ORF1a_2900	2020-12-14
NC_045512.2	23625	1	1	S_688	2020-12-17
NC_045512.2	4826	1	0	ORF1a_1521	2020-12-17
NC_045512.2	29204	1	1	N_311	2020-12-17
NC_045512.2	44	1	1	5UTR_	2020-12-17
NC_045512.2	22873	1	1	S_437	2020-12-21
NC_045512.2	29144	1	1	N_291	2020-12-21
NC_045512.2	23997	1	1	S_812	2020-12-21
NC_045512.2	5646	1	1	ORF1a_1794	2020-12-21
NC_045512.2	10507	1	1	ORF1a_3414	2020-12-21
NC_045512.2	25318	1	1	S_1252	2020-12-21
NC_045512.2	7006	1	1	ORF1a_2247	2020-12-21
NC_045512.2	28606	1	0	N_111	2020-12-21
NC_045512.2	2434	1	0	ORF1a_723	2020-12-21
NC_045512.2	15187	1	1	ORF1b_574	2020-12-24
NC_045512.2	23202	1	1	S_547	2020-12-24
NC_045512.2	10755	1	1	ORF1a_3497	2020-12-26
NC_045512.2	19174	1	0	ORF1b_1903	2020-12-26
NC_045512.2	6868	1	1	ORF1a_2201	2020-12-26
NC_045512.2	3049	1	0	ORF1a_928	2020-12-26
NC_045512.2	2095	1	0	ORF1a_610	2020-12-27
NC_045512.2	23422	1	0	S_620	2020-12-27
NC_045512.2	28334	1	1	N_21	2020-12-28
NC_045512.2	900	1	1	ORF1a_212	2020-12-28
NC_045512.2	17934	1	1	ORF1b_1489	2020-12-28
NC_045512.2	22332	1	1	S_257	2020-12-29
NC_045512.2	25437	1	1	ORF3a_15	2020-12-29
NC_045512.2	683	1	1	ORF1a_140	2020-12-29
NC_045512.2	18747	1	1	ORF1b_1760	2020-12-29
NC_045512.2	26828	1	1	M_102	2020-12-29
NC_045512.2	5497	1	1	ORF1a_1744	2020-12-29
NC_045512.2	26177	1	1	ORF3a_262	2020-12-29
NC_045512.2	27687	1	1	ORF7a_98	2020-12-29
NC_045512.2	14118	1	1	ORF1b_217	2020-12-29
NC_045512.2	19180	1	1	ORF1b_1905	2020-12-29
NC_045512.2	2764	1	1	ORF1a_833	2020-12-29
NC_045512.2	204	1	1	5UTR_	2020-12-29
NC_045512.2	5239	1	1	ORF1a_1658	2020-12-29
NC_045512.2	11836	1	1	ORF1a_3857	2020-12-29
NC_045512.2	28300	1	1	N_9	2020-12-29
NC_045512.2	2974	1	0	ORF1a_903	2020-12-29
NC_045512.2	28893	1	1	N_207	2020-12-29
NC_045512.2	28435	1	1	N_54	2020-12-29
NC_045512.2	27920	1	1	ORF8_9	2020-12-29
NC_045512.2	15978	1	1	ORF1b_837	2020-12-29
NC_045512.2	27406	1	0	ORF7a_5	2020-12-29
NC_045512.2	29233	1	0	N_320	2020-12-30
NC_045512.2	17004	1	0	ORF1b_1179	2020-12-30
NC_045512.2	15842	1	0	ORF1b_792	2020-12-30
NC_045512.2	15763	1	1	ORF1b_766	2020-12-31
NC_045512.2	1927	1	1	ORF1a_554	2020-12-31
NC_045512.2	8548	1	1	ORF1a_2761	2020-12-31
NC_045512.2	22255	1	1	S_231	2020-12-31
NC_045512.2	21727	1	1	S_55	2020-12-31
NC_045512.2	25626	1	1	ORF3a_78	2020-12-31
NC_045512.2	29221	1	0	N_316	2020-12-31
NC_045512.2	9611	1	1	ORF1a_3116	2020-12-31
NC_045512.2	26885	1	1	M_121	2021-01-01
NC_045512.2	2416	1	1	ORF1a_717	2021-01-01
NC_045512.2	2867	1	1	ORF1a_868	2021-01-01
NC_045512.2	4897	1	1	ORF1a_1544	2021-01-01
NC_045512.2	20666	1	1	ORF1b_2400	2021-01-01
NC_045512.2	7843	1	1	ORF1a_2526	2021-01-01
NC_045512.2	27603	1	1	ORF7a_70	2021-01-01
NC_045512.2	27779	1	1	ORF7b_8	2021-01-01
NC_045512.2	28905	1	1	N_211	2021-01-01
NC_045512.2	16616	1	1	ORF1b_1050	2021-01-01
NC_045512.2	3206	1	1	ORF1a_981	2021-01-01
NC_045512.2	26198	1	1	ORF3a_269	2021-01-02
NC_045512.2	21245	1	1	ORF1b_2593	2021-01-02
NC_045512.2	18252	1	1	ORF1b_1595	2021-01-02
NC_045512.2	21622	1	1	S_20	2021-01-02
NC_045512.2	26625	1	1	M_35	2021-01-02
NC_045512.2	1463	1	1	ORF1a_400	2021-01-04
NC_045512.2	26951	1	1	M_143	2021-01-04
NC_045512.2	21080	1	1	ORF1b_2538	2021-01-04
NC_045512.2	21037	1	0	ORF1b_2524	2021-01-04
NC_045512.2	18167	1	1	ORF1b_1567	2021-01-04
NC_045512.2	705	1	1	ORF1a_147	2021-01-04
NC_045512.2	28789	1	1	N_172	2021-01-04
NC_045512.2	12758	1	1	ORF1a_4165	2021-01-04
NC_045512.2	16317	1	0	ORF1b_950	2021-01-04
NC_045512.2	14131	1	1	ORF1b_222	2021-01-05
NC_045512.2	3397	1	0	ORF1a_1044	2021-01-05
NC_045512.2	19185	1	1	ORF1b_1906	2021-01-05
NC_045512.2	25710	1	0	ORF3a_106	2021-01-05
NC_045512.2	18714	1	0	ORF1b_1749	2021-01-05
NC_045512.2	17850	1	1	ORF1b_1461	2021-01-05
NC_045512.2	16308	1	0	ORF1b_947	2021-01-10
NC_045512.2	17678	1	1	ORF1b_1404	2021-01-10
NC_045512.2	16394	1	1	ORF1b_976	2021-01-10
NC_045512.2	487	1	1	ORF1a_74	2021-01-10
NC_045512.2	28093	1	1	ORF8_67	2021-01-10
NC_045512.2	29269	1	1	N_332	2021-01-10
NC_045512.2	19656	1	0	ORF1b_2063	2021-01-10
NC_045512.2	17027	1	1	ORF1b_1187	2021-01-10
NC_045512.2	12933	1	1	ORF1a_4223	2021-01-10
NC_045512.2	8782	1	1	ORF1a_2839	2021-01-12
NC_045512.2	28144	1	1	ORF8_84	2021-01-12
NC_045512.2	23402	1	1	S_614	2021-01-12
NC_045512.2	18181	1	1	ORF1b_1572	2021-01-12
NC_045512.2	11824	1	1	ORF1a_3853	2021-01-12
NC_045512.2	20100	1	1	ORF1b_2211	2021-01-12
NC_045512.2	1885	1	1	ORF1a_540	2021-01-12
NC_045512.2	4006	1	1	ORF1a_1247	2021-01-12
NC_045512.2	10138	1	1	ORF1a_3291	2021-01-12
NC_045512.2	20075	1	1	ORF1b_2203	2021-01-12
NC_045512.2	5907	1	1	ORF1a_1881	2021-01-12
NC_045512.2	21982	1	1	S_140	2021-01-12
NC_045512.2	26062	1	0	ORF3a_224	2021-01-12
NC_045512.2	193	1	1	5UTR_	2021-01-12
NC_045512.2	4788	1	1	ORF1a_1508	2021-01-15
NC_045512.2	1623	1	1	ORF1a_453	2021-01-15
NC_045512.2	21168	1	1	ORF1b_2567	2021-01-15
NC_045512.2	26148	1	1	ORF3a_252	2021-01-15
NC_045512.2	9085	1	1	ORF1a_2940	2021-01-15
NC_045512.2	10641	1	1	ORF1a_3459	2021-01-16
NC_045512.2	27890	1	1	Intron_	2021-01-16
NC_045512.2	22018	1	1	S_152	2021-01-16
NC_045512.2	12878	1	1	ORF1a_4205	2021-01-16
NC_045512.2	28272	1	1	Intron_	2021-01-16
NC_045512.2	21600	1	1	S_13	2021-01-16
NC_045512.2	12100	1	1	ORF1a_3945	2021-01-16
NC_045512.2	17014	1	1	ORF1b_1183	2021-01-16
NC_045512.2	593	1	1	ORF1a_110	2021-01-16
NC_045512.2	26681	1	1	M_53	2021-01-16
NC_045512.2	2597	1	1	ORF1a_778	2021-01-16
NC_045512.2	28453	1	1	N_60	2021-01-16
NC_045512.2	8947	1	1	ORF1a_2894	2021-01-16
NC_045512.2	24349	1	1	S_929	2021-01-16
NC_045512.2	2395	1	1	ORF1a_710	2021-01-16
NC_045512.2	15915	1	0	ORF1b_816	2021-01-23
NC_045512.2	4094	1	0	ORF1a_1277	2021-01-27
NC_045512.2	29239	1	1	N_322	2021-02-01
NC_045512.2	17746	1	1	ORF1b_1427	2021-02-01
NC_045512.2	9502	1	1	ORF1a_3079	2021-02-01
NC_045512.2	4455	1	1	ORF1a_1397	2021-02-08
NC_045512.2	23996	1	1	S_812	2021-02-08
NC_045512.2	23542	1	1	S_660	2021-02-08
NC_045512.2	23633	1	0	S_691	2021-03-05
NC_045512.2	6896	1	0	ORF1a_2211	2021-03-07
NC_045512.2	29449	1	1	N_392	2021-03-07
NC_045512.2	29468	1	0	N_399	2021-03-07
NC_045512.2	25867	1	1	ORF3a_159	2021-03-07
NC_045512.2	745	1	1	ORF1a_160	2021-03-07
NC_045512.2	29227	1	1	N_318	2021-03-07
NC_045512.2	9398	1	1	ORF1a_3045	2021-03-14
NC_045512.2	19983	1	1	ORF1b_2172	2021-03-14
NC_045512.2	21742	1	1	S_60	2021-03-14
NC_045512.2	14931	1	0	ORF1b_488	2021-03-14
NC_045512.2	15277	1	1	ORF1b_604	2021-03-14
NC_045512.2	23831	1	0	S_757	2021-03-30
NC_045512.2	28673	1	0	N_134	2021-03-30
NC_045512.2	10759	1	0	ORF1a_3498	2021-03-30
NC_045512.2	8868	1	0	ORF1a_2868	2021-03-30
NC_045512.2	12455	1	0	ORF1a_4064	2021-03-30
NC_045512.2	27211	1	0	ORF6_4	2021-03-30
NC_045512.2	28713	1	0	N_147	2021-03-30
NC_045512.2	354	1	0	ORF1a_30	2021-03-30
NC_045512.2	17513	1	0	ORF1b_1349	2021-03-30
NC_045512.2	24789	1	0	S_1076	2021-03-30
NC_045512.2	2476	1	0	ORF1a_737	2021-03-30
NC_045512.2	6153	1	0	ORF1a_1963	2021-03-30
NC_045512.2	10954	1	1	ORF1a_3563	2021-03-31
NC_045512.2	12789	1	1	ORF1a_4175	2021-03-31
NC_045512.2	27759	1	1	ORF7a_122	2021-03-31
NC_045512.2	222	1	1	5UTR_	2021-03-31
NC_045512.2	23756	1	0	S_732	2021-03-31
NC_045512.2	29197	1	1	N_308	2021-03-31
NC_045512.2	13255	1	1	ORF1a_4330	2021-03-31
NC_045512.2	11117	1	1	ORF1a_3618	2021-03-31
NC_045512.2	21306	1	0	ORF1b_2613	2021-03-31
NC_045512.2	3140	1	1	ORF1a_959	2021-03-31
NC_045512.2	23613	1	1	S_684	2021-04-02
NC_045512.2	26730	1	1	M_70	2021-04-02
NC_045512.2	26191	1	1	ORF3a_267	2021-04-02
NC_045512.2	9529	1	0	ORF1a_3088	2021-04-02
NC_045512.2	10396	1	1	ORF1a_3377	2021-04-02
NC_045512.2	22094	1	1	S_178	2021-04-02
NC_045512.2	5023	1	1	ORF1a_1586	2021-04-02
NC_045512.2	20962	1	0	ORF1b_2499	2021-04-02
NC_045512.2	20880	1	0	ORF1b_2471	2021-04-02
NC_045512.2	6568	1	0	ORF1a_2101	2021-04-02
NC_045512.2	24054	1	1	S_831	2021-04-05
NC_045512.2	28967	1	1	N_232	2021-04-05
NC_045512.2	2995	1	0	ORF1a_910	2021-04-05
NC_045512.2	20104	1	0	ORF1b_2213	2021-04-05
NC_045512.2	19862	1	1	ORF1b_2132	2021-04-05
NC_045512.2	27906	1	1	ORF8_5	2021-04-05
NC_045512.2	11076	1	0	ORF1a_3604	2021-04-05
NC_045512.2	14053	1	1	ORF1b_196	2021-04-05
NC_045512.2	29711	1	0	3UTR_	2021-04-05
NC_045512.2	8016	1	1	ORF1a_2584	2021-04-05
NC_045512.2	20991	1	1	ORF1b_2508	2021-04-05
NC_045512.2	12019	1	1	ORF1a_3918	2021-04-05
NC_045512.2	19151	1	0	ORF1b_1895	2021-04-05
NC_045512.2	4467	1	1	ORF1a_1401	2021-04-05
NC_045512.2	25516	1	1	ORF3a_42	2021-04-05
NC_045512.2	14030	1	1	ORF1b_188	2021-04-07
NC_045512.2	17691	1	1	ORF1b_1408	2021-04-07
NC_045512.2	4900	1	1	ORF1a_1545	2021-04-07
NC_045512.2	1379	1	1	ORF1a_372	2021-04-07
NC_045512.2	3425	1	1	ORF1a_1054	2021-04-07
NC_045512.2	28805	1	1	N_178	2021-04-07
NC_045512.2	29543	1	1	Intron_	2021-04-07
NC_045512.2	24550	1	0	S_996	2021-04-07
NC_045512.2	11387	1	1	ORF1a_3708	2021-04-07
NC_045512.2	28308	1	1	N_12	2021-04-07
NC_045512.2	27213	1	1	ORF6_4	2021-04-07
NC_045512.2	24748	1	1	S_1062	2021-04-07
NC_045512.2	2659	1	1	ORF1a_798	2021-04-07
NC_045512.2	8593	1	1	ORF1a_2776	2021-04-07
NC_045512.2	17007	1	1	ORF1b_1180	2021-04-07
NC_045512.2	1498	1	1	ORF1a_411	2021-04-07
NC_045512.2	24224	1	0	S_888	2021-04-07
NC_045512.2	28699	1	1	N_142	2021-04-07
NC_045512.2	6285	1	1	ORF1a_2007	2021-04-07
NC_045512.2	9565	1	1	ORF1a_3100	2021-04-07
NC_045512.2	19938	1	1	ORF1b_2157	2021-04-07
NC_045512.2	3635	1	0	ORF1a_1124	2021-04-07
NC_045512.2	18171	1	1	ORF1b_1568	2021-04-07
NC_045512.2	20724	1	1	ORF1b_2419	2021-04-07
NC_045512.2	1807	1	1	ORF1a_514	2021-04-07
NC_045512.2	18441	1	1	ORF1b_1658	2021-04-07
NC_045512.2	28827	1	0	N_185	2021-04-07
NC_045512.2	22025	1	1	S_155	2021-04-07
NC_045512.2	27635	1	1	ORF7a_81	2021-04-07
NC_045512.2	27577	1	1	ORF7a_62	2021-04-07
NC_045512.2	14313	1	0	ORF1b_282	2021-04-08
NC_045512.2	8139	1	1	ORF1a_2625	2021-04-08
NC_045512.2	16365	1	0	ORF1b_966	2021-04-08
NC_045512.2	23409	1	1	S_616	2021-04-08
NC_045512.2	1719	1	1	ORF1a_485	2021-04-09
NC_045512.2	23617	1	0	S_685	2021-04-09
NC_045512.2	1273	1	1	ORF1a_336	2021-04-09
NC_045512.2	19255	1	1	ORF1b_1930	2021-04-09
NC_045512.2	6393	1	1	ORF1a_2043	2021-04-13
NC_045512.2	7609	1	0	ORF1a_2448	2021-04-13
NC_045512.2	583	1	1	ORF1a_106	2021-04-15
NC_045512.2	4139	1	0	ORF1a_1292	2021-04-18
NC_045512.2	27464	1	0	ORF7a_24	2021-04-18
NC_045512.2	26589	1	1	M_23	2021-04-18
NC_045512.2	27967	1	0	ORF8_25	2021-04-18
NC_045512.2	16875	1	1	ORF1b_1136	2021-04-18
NC_045512.2	23127	1	1	S_522	2021-04-19
NC_045512.2	9131	1	0	ORF1a_2956	2021-04-21
NC_045512.2	12171	1	1	ORF1a_3969	2021-04-21
NC_045512.2	20679	1	1	ORF1b_2404	2021-04-21
NC_045512.2	24274	1	1	S_904	2021-04-21
NC_045512.2	5694	1	0	ORF1a_1810	2021-04-21
NC_045512.2	19390	1	1	ORF1b_1975	2021-04-21
NC_045512.2	27234	1	0	ORF6_11	2021-04-22
NC_045512.2	28312	1	1	N_13	2021-04-22
NC_045512.2	29830	1	0	3UTR_	2021-04-22
NC_045512.2	10317	1	1	ORF1a_3351	2021-04-22
NC_045512.2	19684	1	0	ORF1b_2073	2021-04-22
NC_045512.2	18231	1	1	ORF1b_1588	2021-04-22
NC_045512.2	28866	1	0	N_198	2021-04-22
NC_045512.2	26007	1	1	ORF3a_205	2021-04-22
NC_045512.2	22394	1	0	S_278	2021-04-22
NC_045512.2	664	1	0	ORF1a_133	2021-04-22
NC_045512.2	19292	1	0	ORF1b_1942	2021-04-29
NC_045512.2	16668	1	1	ORF1b_1067	2021-04-29
NC_045512.2	15438	1	1	ORF1b_657	2021-04-29
NC_045512.2	19524	1	1	ORF1b_2019	2021-04-29
NC_045512.2	26792	1	1	M_90	2021-04-29
NC_045512.2	12688	1	1	ORF1a_4141	2021-04-29
NC_045512.2	19296	1	0	ORF1b_1943	2021-04-29
NC_045512.2	853	1	1	ORF1a_196	2021-04-29
NC_045512.2	27641	1	0	ORF7a_83	2021-04-29
NC_045512.2	19323	1	0	ORF1b_1952	2021-04-29
NC_045512.2	9857	1	1	ORF1a_3198	2021-04-29
NC_045512.2	27642	1	0	ORF7a_83	2021-04-29
NC_045512.2	29719	1	1	3UTR_	2021-04-29
NC_045512.2	24584	1	0	S_1008	2021-04-30
NC_045512.2	9508	1	0	ORF1a_3081	2021-04-30
NC_045512.2	5206	1	0	ORF1a_1647	2021-04-30
NC_045512.2	28539	1	1	N_89	2021-04-30
NC_045512.2	19961	1	1	ORF1b_2165	2021-04-30
NC_045512.2	3933	1	1	ORF1a_1223	2021-04-30
NC_045512.2	20178	1	1	ORF1b_2237	2021-04-30
NC_045512.2	9598	1	1	ORF1a_3111	2021-04-30
NC_045512.2	29274	1	1	N_334	2021-04-30
NC_045512.2	28146	1	1	ORF8_85	2021-04-30
NC_045512.2	28077	1	1	ORF8_62	2021-04-30
NC_045512.2	12634	1	1	ORF1a_4123	2021-04-30
NC_045512.2	28121	1	1	ORF8_76	2021-04-30
NC_045512.2	1631	1	1	ORF1a_456	2021-04-30
NC_045512.2	10870	1	1	ORF1a_3535	2021-04-30
NC_045512.2	26058	1	1	ORF3a_222	2021-04-30
NC_045512.2	9124	1	1	ORF1a_2953	2021-04-30
NC_045512.2	25511	1	0	ORF3a_40	2021-04-30
NC_045512.2	20384	1	0	ORF1b_2306	2021-04-30
NC_045512.2	13426	1	1	ORF1a_4387	2021-04-30
NC_045512.2	6628	1	1	ORF1a_2121	2021-04-30
NC_045512.2	1473	1	1	ORF1a_403	2021-04-30
NC_045512.2	10191	1	1	ORF1a_3309	2021-04-30
NC_045512.2	19374	1	1	ORF1b_1969	2021-04-30
NC_045512.2	11283	1	0	ORF1a_3673	2021-05-02
NC_045512.2	18242	1	1	ORF1b_1592	2021-05-02
NC_045512.2	3984	1	0	ORF1a_1240	2021-05-02
NC_045512.2	12345	1	0	ORF1a_4027	2021-05-04
NC_045512.2	970	1	1	ORF1a_235	2021-05-04
NC_045512.2	28565	1	0	N_98	2021-05-04
NC_045512.2	23873	1	1	S_771	2021-05-04
NC_045512.2	6072	1	0	ORF1a_1936	2021-05-04
NC_045512.2	2419	1	1	ORF1a_718	2021-05-04
NC_045512.2	16632	1	0	ORF1b_1055	2021-05-04
NC_045512.2	2388	1	1	ORF1a_708	2021-05-08
NC_045512.2	15096	1	1	ORF1b_543	2021-05-08
NC_045512.2	15714	1	1	ORF1b_749	2021-05-08
NC_045512.2	7299	1	1	ORF1a_2345	2021-05-08
NC_045512.2	280	1	1	ORF1a_5	2021-05-08
NC_045512.2	27461	1	1	ORF7a_23	2021-05-10
NC_045512.2	15982	1	0	ORF1b_839	2021-05-12
NC_045512.2	24764	1	1	S_1068	2021-05-12
NC_045512.2	28221	1	1	ORF8_110	2021-05-14
NC_045512.2	3582	1	0	ORF1a_1106	2021-05-14
NC_045512.2	25481	1	0	ORF3a_30	2021-05-14
NC_045512.2	23414	1	0	S_618	2021-05-14
NC_045512.2	2557	1	0	ORF1a_764	2021-05-14
NC_045512.2	19607	1	0	ORF1b_2047	2021-05-14
NC_045512.2	17765	1	0	ORF1b_1433	2021-05-14
NC_045512.2	11891	1	0	ORF1a_3876	2021-05-14
NC_045512.2	17499	1	0	ORF1b_1344	2021-05-14
NC_045512.2	5211	1	0	ORF1a_1649	2021-05-14
NC_045512.2	22597	1	0	S_345	2021-05-14
NC_045512.2	25685	1	0	ORF3a_98	2021-05-14
NC_045512.2	20945	1	0	ORF1b_2493	2021-05-14
NC_045512.2	19612	1	0	ORF1b_2049	2021-05-14
NC_045512.2	25991	1	1	ORF3a_200	2021-05-14
NC_045512.2	17019	1	0	ORF1b_1184	2021-05-14
NC_045512.2	2912	1	0	ORF1a_883	2021-05-14
NC_045512.2	1093	1	0	ORF1a_276	2021-05-14
NC_045512.2	20138	1	0	ORF1b_2224	2021-05-14
NC_045512.2	11975	1	0	ORF1a_3904	2021-05-14
NC_045512.2	25218	1	0	S_1219	2021-05-14
NC_045512.2	22520	1	0	S_320	2021-05-14
NC_045512.2	13254	1	0	ORF1a_4330	2021-05-14
NC_045512.2	22858	1	1	S_432	2021-05-14
NC_045512.2	28728	1	1	N_152	2021-05-14
NC_045512.2	27327	1	0	ORF6_42	2021-05-14
NC_045512.2	28528	1	0	N_85	2021-05-14
NC_045512.2	24693	1	0	S_1044	2021-05-14
NC_045512.2	814	1	0	ORF1a_183	2021-05-14
NC_045512.2	23121	1	0	S_520	2021-05-14
NC_045512.2	827	1	0	ORF1a_188	2021-05-14
NC_045512.2	16057	1	0	ORF1b_864	2021-05-14
NC_045512.2	17025	1	0	ORF1b_1186	2021-05-14
NC_045512.2	11586	1	0	ORF1a_3774	2021-05-14
NC_045512.2	5664	1	0	ORF1a_1800	2021-05-14
NC_045512.2	24030	1	0	S_823	2021-05-14
NC_045512.2	5525	1	0	ORF1a_1754	2021-05-14
NC_045512.2	6626	1	0	ORF1a_2121	2021-05-14
NC_045512.2	219	1	1	5UTR_	2021-05-17
NC_045512.2	11573	1	0	ORF1a_3770	2021-05-17
NC_045512.2	4106	1	1	ORF1a_1281	2021-05-17
NC_045512.2	5577	1	1	ORF1a_1771	2021-05-17
NC_045512.2	11876	1	0	ORF1a_3871	2021-05-17
NC_045512.2	9435	1	1	ORF1a_3057	2021-05-17
NC_045512.2	12880	1	1	ORF1a_4205	2021-05-17
NC_045512.2	16111	1	1	ORF1b_882	2021-05-17
NC_045512.2	21658	1	1	S_32	2021-05-17
NC_045512.2	8821	1	0	ORF1a_2852	2021-05-17
NC_045512.2	26147	1	1	ORF3a_252	2021-05-17
NC_045512.2	25688	1	0	ORF3a_99	2021-05-17
NC_045512.2	18508	1	1	ORF1b_1681	2021-05-17
NC_045512.2	9559	1	1	ORF1a_3098	2021-05-17
NC_045512.2	14949	1	0	ORF1b_494	2021-05-18
NC_045512.2	23453	1	0	S_631	2021-05-18
NC_045512.2	29409	1	1	N_379	2021-05-18
NC_045512.2	26562	1	1	M_14	2021-05-18
NC_045512.2	13386	1	0	ORF1a_4374	2021-05-21
NC_045512.2	8372	1	0	ORF1a_2703	2021-05-21
NC_045512.2	28996	1	0	N_241	2021-05-21
NC_045512.2	12766	1	0	ORF1a_4167	2021-05-21
NC_045512.2	22633	1	0	S_357	2021-05-21
NC_045512.2	14718	1	1	ORF1b_417	2021-05-21
NC_045512.2	394	1	0	ORF1a_43	2021-05-21
NC_045512.2	21779	1	0	S_73	2021-05-21
NC_045512.2	17519	1	0	ORF1b_1351	2021-05-21
NC_045512.2	334	1	0	ORF1a_23	2021-05-21
NC_045512.2	24450	1	0	S_963	2021-05-21
NC_045512.2	18521	1	0	ORF1b_1685	2021-05-21
NC_045512.2	11087	1	0	ORF1a_3608	2021-05-21
NC_045512.2	7842	1	0	ORF1a_2526	2021-05-21
NC_045512.2	16445	1	0	ORF1b_993	2021-05-21
NC_045512.2	16712	1	0	ORF1b_1082	2021-05-21
NC_045512.2	20443	1	0	ORF1b_2326	2021-05-21
NC_045512.2	28938	1	0	N_222	2021-05-21
NC_045512.2	21668	1	0	S_36	2021-05-21
NC_045512.2	1071	1	0	ORF1a_269	2021-05-21
NC_045512.2	79	1	0	5UTR_	2021-05-21
NC_045512.2	22294	1	0	S_244	2021-05-21
NC_045512.2	24939	1	0	S_1126	2021-05-21
NC_045512.2	17167	1	0	ORF1b_1234	2021-05-21
NC_045512.2	19858	1	0	ORF1b_2131	2021-05-21
NC_045512.2	18102	1	0	ORF1b_1545	2021-05-21
NC_045512.2	21551	1	0	ORF1b_2695	2021-05-21
NC_045512.2	24707	1	0	S_1049	2021-05-21
NC_045512.2	12550	1	0	ORF1a_4095	2021-05-21
NC_045512.2	16352	1	0	ORF1b_962	2021-05-21
NC_045512.2	7383	1	0	ORF1a_2373	2021-05-21
NC_045512.2	14265	1	0	ORF1b_266	2021-05-21
NC_045512.2	13719	1	0	ORF1b_84	2021-05-21
NC_045512.2	27170	1	0	M_216	2021-05-21
NC_045512.2	80	1	0	5UTR_	2021-05-21
NC_045512.2	9102	1	0	ORF1a_2946	2021-05-21
NC_045512.2	14202	1	0	ORF1b_245	2021-05-21
NC_045512.2	13027	1	0	ORF1a_4254	2021-05-21
NC_045512.2	24513	1	0	S_984	2021-05-21
NC_045512.2	19884	1	0	ORF1b_2139	2021-05-21
NC_045512.2	1019	1	0	ORF1a_252	2021-05-21
NC_045512.2	2644	1	0	ORF1a_793	2021-05-21
NC_045512.2	9558	1	0	ORF1a_3098	2021-05-21
NC_045512.2	12221	1	0	ORF1a_3986	2021-05-21
NC_045512.2	5075	1	0	ORF1a_1604	2021-05-21
NC_045512.2	16763	1	0	ORF1b_1099	2021-05-21
NC_045512.2	5300	1	1	ORF1a_1679	2021-05-27
NC_045512.2	18162	1	1	ORF1b_1565	2021-05-27
NC_045512.2	3466	1	1	ORF1a_1067	2021-05-27
NC_045512.2	14396	1	1	ORF1b_310	2021-05-27
NC_045512.2	12628	1	1	ORF1a_4121	2021-05-27
NC_045512.2	8021	1	1	ORF1a_2586	2021-06-01
NC_045512.2	1381	1	1	ORF1a_372	2021-06-01
NC_045512.2	29518	1	1	N_415	2021-06-01
NC_045512.2	22884	1	1	S_441	2021-06-01
NC_045512.2	14215	1	1	ORF1b_250	2021-06-01
NC_045512.2	29311	1	0	N_346	2021-06-01
NC_045512.2	20930	1	1	ORF1b_2488	2021-06-03
NC_045512.2	4957	1	1	ORF1a_1564	2021-06-03
NC_045512.2	25785	1	0	ORF3a_131	2021-06-03
NC_045512.2	17721	1	1	ORF1b_1418	2021-06-03
NC_045512.2	28107	1	1	ORF8_72	2021-06-03
NC_045512.2	14724	1	1	ORF1b_419	2021-06-03
NC_045512.2	27497	1	1	ORF7a_35	2021-06-03
NC_045512.2	29586	1	1	ORF10_10	2021-06-03
NC_045512.2	16726	1	1	ORF1b_1087	2021-06-03
NC_045512.2	6972	1	0	ORF1a_2236	2021-06-03
NC_045512.2	13115	1	1	ORF1a_4284	2021-06-03
NC_045512.2	1179	1	1	ORF1a_305	2021-06-03
NC_045512.2	1912	1	1	ORF1a_549	2021-06-03
NC_045512.2	12076	1	1	ORF1a_3937	2021-06-06
NC_045512.2	16338	1	1	ORF1b_957	2021-06-06
NC_045512.2	27527	1	1	ORF7a_45	2021-06-06
NC_045512.2	21855	1	1	S_98	2021-06-06
NC_045512.2	4780	1	1	ORF1a_1505	2021-06-06
NC_045512.2	279	1	0	ORF1a_5	2021-06-06
NC_045512.2	4249	1	1	ORF1a_1328	2021-06-06
NC_045512.2	14832	1	1	ORF1b_455	2021-06-06
NC_045512.2	5142	1	0	ORF1a_1626	2021-06-06
NC_045512.2	6070	1	0	ORF1a_1935	2021-06-10
NC_045512.2	8752	1	1	ORF1a_2829	2021-06-10
NC_045512.2	10277	1	0	ORF1a_3338	2021-06-10
NC_045512.2	1878	1	1	ORF1a_538	2021-06-10
NC_045512.2	9724	1	1	ORF1a_3153	2021-06-11
NC_045512.2	3259	1	0	ORF1a_998	2021-06-11
NC_045512.2	28239	1	1	ORF8_116	2021-06-11
NC_045512.2	23277	1	1	S_572	2021-06-11
NC_045512.2	11606	1	0	ORF1a_3781	2021-06-11
NC_045512.2	829	1	1	ORF1a_188	2021-06-11
NC_045512.2	19818	1	0	ORF1b_2117	2021-06-11
NC_045512.2	761	1	1	ORF1a_166	2021-06-11
NC_045512.2	2485	1	1	ORF1a_740	2021-07-07
NC_045512.2	28392	1	0	N_40	2021-07-07
NC_045512.2	3171	1	1	ORF1a_969	2021-07-07
NC_045512.2	2509	1	1	ORF1a_748	2021-07-07
NC_045512.2	2745	1	1	ORF1a_827	2021-07-07
NC_045512.2	20351	1	1	ORF1b_2295	2021-07-07
NC_045512.2	13994	1	1	ORF1b_176	2021-07-07
NC_045512.2	8290	1	1	ORF1a_2675	2021-07-07
NC_045512.2	29440	1	0	N_389	2021-07-07
NC_045512.2	7765	1	1	ORF1a_2500	2021-07-13
NC_045512.2	29614	1	1	ORF10_19	2021-07-13
NC_045512.2	27870	1	0	ORF7b_39	2021-07-13
NC_045512.2	6807	1	1	ORF1a_2181	2021-07-13
NC_045512.2	3634	1	1	ORF1a_1123	2021-07-13
NC_045512.2	25624	1	1	ORF3a_78	2021-07-13
NC_045512.2	3304	1	1	ORF1a_1013	2021-07-15
NC_045512.2	19655	1	0	ORF1b_2063	2021-07-15
NC_045512.2	16644	1	1	ORF1b_1059	2021-07-15
NC_045512.2	17115	1	1	ORF1b_1216	2021-07-15
NC_045512.2	27575	1	1	ORF7a_61	2021-07-26
NC_045512.2	8921	1	1	ORF1a_2886	2021-07-26
NC_045512.2	6302	1	1	ORF1a_2013	2021-07-26
NC_045512.2	29378	1	0	N_369	2021-07-26
NC_045512.2	26980	1	0	M_153	2021-08-12
NC_045512.2	12861	1	0	ORF1a_4199	2021-08-12
NC_045512.2	20429	1	1	ORF1b_2321	2021-08-12
NC_045512.2	24416	1	0	S_952	2021-08-12
NC_045512.2	19068	1	1	ORF1b_1867	2021-08-12
NC_045512.2	1171	1	1	ORF1a_302	2021-08-12
NC_045512.2	6719	1	0	ORF1a_2152	2021-08-12
NC_045512.2	21016	1	0	ORF1b_2517	2021-08-12
NC_045512.2	18933	1	0	ORF1b_1822	2021-08-12
NC_045512.2	29553	1	0	Intron_	2021-08-12
NC_045512.2	7246	1	1	ORF1a_2327	2021-08-12
NC_045512.2	3004	1	1	ORF1a_913	2021-08-12
NC_045512.2	17679	1	1	ORF1b_1404	2021-08-12
NC_045512.2	21005	1	0	ORF1b_2513	2021-08-12
NC_045512.2	28895	1	1	N_208	2021-08-12
NC_045512.2	25702	1	1	ORF3a_104	2021-08-12
NC_045512.2	15141	1	1	ORF1b_558	2021-08-12
NC_045512.2	4827	1	1	ORF1a_1521	2021-08-12
NC_045512.2	2510	1	1	ORF1a_749	2021-08-12
NC_045512.2	6466	1	0	ORF1a_2067	2021-08-12
NC_045512.2	18937	1	1	ORF1b_1824	2021-08-12
NC_045512.2	15813	1	0	ORF1b_782	2021-08-12
NC_045512.2	7550	1	0	ORF1a_2429	2021-08-12
NC_045512.2	23545	1	1	S_661	2021-08-12
NC_045512.2	13063	1	0	ORF1a_4266	2021-08-12
NC_045512.2	1667	1	1	ORF1a_468	2021-08-12
NC_045512.2	3045	1	1	ORF1a_927	2021-08-12
NC_045512.2	4012	1	1	ORF1a_1249	2021-08-12
NC_045512.2	18126	1	0	ORF1b_1553	2021-08-12
NC_045512.2	5602	1	1	ORF1a_1779	2021-08-12
NC_045512.2	6794	1	1	ORF1a_2177	2021-08-12
NC_045512.2	678	1	1	ORF1a_138	2021-08-12
NC_045512.2	10977	1	1	ORF1a_3571	2021-08-12
NC_045512.2	2270	1	0	ORF1a_669	2021-08-12
NC_045512.2	13297	1	1	ORF1a_4344	2021-08-12
NC_045512.2	27070	1	0	M_183	2021-08-12
NC_045512.2	18360	1	1	ORF1b_1631	2021-08-12
NC_045512.2	2001	1	0	ORF1a_579	2021-08-12
NC_045512.2	24790	1	1	S_1076	2021-08-12
NC_045512.2	1281	1	0	ORF1a_339	2021-08-12
NC_045512.2	223	1	1	5UTR_	2021-08-12
NC_045512.2	19723	1	0	ORF1b_2086	2021-08-12
NC_045512.2	12049	1	1	ORF1a_3928	2021-08-12
NC_045512.2	28326	1	1	N_18	2021-08-12
NC_045512.2	27654	1	1	ORF7a_87	2021-08-12
NC_045512.2	22427	1	1	S_289	2021-08-12
NC_045512.2	27442	1	0	ORF7a_17	2021-08-12
NC_045512.2	20796	1	0	ORF1b_2443	2021-08-12
NC_045512.2	13701	1	1	ORF1b_78	2021-08-12
NC_045512.2	22928	1	0	S_456	2021-08-12
NC_045512.2	14743	1	1	ORF1b_426	2021-08-12
NC_045512.2	12513	1	1	ORF1a_4083	2021-08-12
NC_045512.2	24251	1	0	S_897	2021-08-12
NC_045512.2	5183	1	0	ORF1a_1640	2021-08-12
NC_045512.2	25599	1	1	ORF3a_69	2021-08-16
NC_045512.2	2202	1	1	ORF1a_646	2021-08-16
NC_045512.2	16175	1	0	ORF1b_903	2021-08-16
NC_045512.2	10601	1	0	ORF1a_3446	2021-08-16
NC_045512.2	12733	1	0	ORF1a_4156	2021-08-16
NC_045512.2	6320	1	1	ORF1a_2019	2021-08-16
NC_045512.2	9805	1	1	ORF1a_3180	2021-08-16
NC_045512.2	15766	1	1	ORF1b_767	2021-08-16
NC_045512.2	15810	1	1	ORF1b_781	2021-08-16
NC_045512.2	22104	1	1	S_181	2021-08-16
NC_045512.2	23406	1	0	S_615	2021-08-16
NC_045512.2	27900	1	0	ORF8_3	2021-08-16
NC_045512.2	26314	1	0	E_24	2021-08-16
NC_045512.2	24164	1	0	S_868	2021-08-16
NC_045512.2	10271	1	1	ORF1a_3336	2021-08-16
NC_045512.2	28432	1	1	N_53	2021-08-16
NC_045512.2	26013	1	1	ORF3a_207	2021-08-16
NC_045512.2	19529	1	1	ORF1b_2021	2021-08-16
NC_045512.2	11544	1	1	ORF1a_3760	2021-08-16
NC_045512.2	28909	1	1	N_212	2021-08-16
NC_045512.2	7749	1	1	ORF1a_2495	2021-08-16
NC_045512.2	2695	1	1	ORF1a_810	2021-08-16
NC_045512.2	29167	1	1	N_298	2021-08-16
NC_045512.2	5953	1	1	ORF1a_1896	2021-08-16
NC_045512.2	14186	1	1	ORF1b_240	2021-08-16
NC_045512.2	26138	1	0	ORF3a_249	2021-08-16
NC_045512.2	355	1	1	ORF1a_30	2021-08-16
NC_045512.2	22322	1	0	S_254	2021-08-16
NC_045512.2	19118	1	1	ORF1b_1884	2021-08-16
NC_045512.2	21789	1	1	S_76	2021-08-16
NC_045512.2	11530	1	1	ORF1a_3755	2021-08-16
NC_045512.2	28335	1	0	N_21	2021-08-16
NC_045512.2	19029	1	1	ORF1b_1854	2021-08-16
NC_045512.2	21897	1	1	S_112	2021-08-16
NC_045512.2	6246	1	0	ORF1a_1994	2021-08-16
NC_045512.2	10423	1	0	ORF1a_3386	2021-08-16
NC_045512.2	25693	1	1	ORF3a_101	2021-08-16
NC_045512.2	27291	1	1	ORF6_30	2021-08-16
NC_045512.2	19560	1	1	ORF1b_2031	2021-08-16
NC_045512.2	5140	1	1	ORF1a_1625	2021-08-16
NC_045512.2	13821	1	1	ORF1b_118	2021-08-17
NC_045512.2	3647	1	0	ORF1a_1128	2021-08-17
NC_045512.2	22143	1	0	S_194	2021-08-17
NC_045512.2	5457	1	0	ORF1a_1731	2021-08-17
NC_045512.2	13225	1	1	ORF1a_4320	2021-08-17
NC_045512.2	29366	1	0	N_365	2021-08-17
NC_045512.2	11513	1	1	ORF1a_3750	2021-08-17
NC_045512.2	26209	1	1	ORF3a_273	2021-08-17
NC_045512.2	22927	1	1	S_455	2021-08-18
NC_045512.2	2564	1	1	ORF1a_767	2021-08-18
NC_045512.2	22226	1	1	S_222	-
NC_045512.2	28868	1	1	N_199	-
NC_045512.2	11195	1	1	ORF1a_3644	-
NC_045512.2	1989	1	1	ORF1a_575	-
NC_045512.2	14877	1	0	ORF1b_470	-
NC_045512.2	25681	1	1	ORF3a_97	-
NC_045512.2	7798	1	1	ORF1a_2511	-
NC_045512.2	27678	1	1	ORF7a_95	-
NC_045512.2	26824	1	1	M_101	-
NC_045512.2	5011	2	2	ORF1a_1582	2020-05-04
NC_045512.2	12409	2	0	ORF1a_4048	2020-05-04
NC_045512.2	11782	2	1	ORF1a_3839	2020-06-03
NC_045512.2	3231	2	1	ORF1a_989	2020-06-03
NC_045512.2	24776	2	2	S_1072	2020-06-23
NC_045512.2	3096	2	1	ORF1a_944	2020-06-25
NC_045512.2	323	2	1	ORF1a_20	2020-07-08
NC_045512.2	7431	2	0	ORF1a_2389	2020-07-11
NC_045512.2	29743	2	1	3UTR_	2020-07-31
NC_045512.2	29751	2	2	3UTR_	2020-10-01
NC_045512.2	29362	2	2	N_363	2020-10-07
NC_045512.2	28743	2	0	N_157	2020-10-07
NC_045512.2	10741	2	2	ORF1a_3492	2020-10-07
NC_045512.2	15172	2	2	ORF1b_569	2020-10-15
NC_045512.2	28362	2	2	N_30	2020-10-15
NC_045512.2	1191	2	2	ORF1a_309	2020-10-15
NC_045512.2	24904	2	0	S_1114	2020-10-15
NC_045512.2	26814	2	2	M_98	2020-10-15
NC_045512.2	5326	2	2	ORF1a_1687	2020-10-15
NC_045512.2	9521	2	2	ORF1a_3086	2020-10-15
NC_045512.2	12403	2	2	ORF1a_4046	2020-10-15
NC_045512.2	24378	2	2	S_939	2020-10-15
NC_045512.2	29567	2	2	ORF10_4	2020-10-15
NC_045512.2	2299	2	2	ORF1a_678	2020-10-15
NC_045512.2	2398	2	2	ORF1a_711	2020-10-26
NC_045512.2	25825	2	0	ORF3a_145	2020-10-26
NC_045512.2	26690	2	0	M_56	2020-10-26
NC_045512.2	11379	2	2	ORF1a_3705	2020-10-26
NC_045512.2	16192	2	2	ORF1b_909	2020-10-26
NC_045512.2	13487	2	2	ORF1b_7	2020-10-26
NC_045512.2	23987	2	2	S_809	2020-10-26
NC_045512.2	1936	2	2	ORF1a_557	2020-10-26
NC_045512.2	3784	2	2	ORF1a_1173	2020-10-26
NC_045512.2	1148	2	2	ORF1a_295	2020-10-26
NC_045512.2	18881	2	2	ORF1b_1805	2020-10-26
NC_045512.2	4910	2	2	ORF1a_1549	2020-10-26
NC_045512.2	8329	2	2	ORF1a_2688	2020-10-26
NC_045512.2	14638	2	2	ORF1b_391	2020-10-26
NC_045512.2	22289	2	2	S_243	2020-10-26
NC_045512.2	13721	2	2	ORF1b_85	2020-10-26
NC_045512.2	3165	2	2	ORF1a_967	2020-10-26
NC_045512.2	22661	2	1	S_367	2020-10-26
NC_045512.2	20397	2	2	ORF1b_2310	2020-10-26
NC_045512.2	4927	2	2	ORF1a_1554	2020-10-26
NC_045512.2	2258	2	2	ORF1a_665	2020-10-27
NC_045512.2	8140	2	2	ORF1a_2625	2020-10-27
NC_045512.2	198	2	2	5UTR_	2020-10-27
NC_045512.2	29384	2	2	N_371	2020-10-27
NC_045512.2	9204	2	2	ORF1a_2980	2020-10-27
NC_045512.2	6441	2	2	ORF1a_2059	2020-10-27
NC_045512.2	17304	2	2	ORF1b_1279	2020-10-27
NC_045512.2	28332	2	2	N_20	2020-10-27
NC_045512.2	29445	2	2	N_391	2020-10-29
NC_045512.2	15240	2	2	ORF1b_591	2020-11-06
NC_045512.2	22329	2	2	S_256	2020-12-03
NC_045512.2	4698	2	2	ORF1a_1478	2020-12-24
NC_045512.2	1122	2	2	ORF1a_286	2020-12-24
NC_045512.2	16968	2	1	ORF1b_1167	2020-12-26
NC_045512.2	28677	2	2	N_135	2020-12-29
NC_045512.2	11417	2	0	ORF1a_3718	2021-01-04
NC_045512.2	25904	2	2	ORF3a_171	2021-01-05
NC_045512.2	18377	2	2	ORF1b_1637	2021-01-05
NC_045512.2	19969	2	2	ORF1b_2168	2021-01-23
NC_045512.2	7393	2	2	ORF1a_2376	2021-01-23
NC_045512.2	2339	2	0	ORF1a_692	2021-01-23
NC_045512.2	25714	2	2	ORF3a_108	2021-01-23
NC_045512.2	41	2	2	5UTR_	2021-01-23
NC_045512.2	9058	2	2	ORF1a_2931	2021-01-23
NC_045512.2	15960	2	2	ORF1b_831	2021-01-23
NC_045512.2	17999	2	2	ORF1b_1511	2021-01-23
NC_045512.2	6471	2	2	ORF1a_2069	2021-01-23
NC_045512.2	4246	2	2	ORF1a_1327	2021-01-23
NC_045512.2	10341	2	2	ORF1a_3359	2021-01-23
NC_045512.2	29095	2	0	N_274	2021-01-23
NC_045512.2	11939	2	2	ORF1a_3892	2021-01-23
NC_045512.2	25000	2	2	S_1146	2021-01-23
NC_045512.2	1181	2	2	ORF1a_306	2021-01-23
NC_045512.2	5557	2	1	ORF1a_1764	2021-02-01
NC_045512.2	8263	2	2	ORF1a_2666	2021-03-05
NC_045512.2	9475	2	0	ORF1a_3070	2021-04-05
NC_045512.2	28109	2	2	ORF8_72	2021-04-05
NC_045512.2	7984	2	0	ORF1a_2573	2021-04-05
NC_045512.2	17565	2	2	ORF1b_1366	2021-04-05
NC_045512.2	1027	2	1	ORF1a_254	2021-04-07
NC_045512.2	2201	2	2	ORF1a_646	2021-04-15
NC_045512.2	11750	2	2	ORF1a_3829	2021-04-15
NC_045512.2	21305	2	0	ORF1b_2613	2021-04-15
NC_045512.2	8075	2	2	ORF1a_2604	2021-04-21
NC_045512.2	17762	2	2	ORF1b_1432	2021-04-21
NC_045512.2	29834	2	0	3UTR_	2021-04-21
NC_045512.2	22992	2	2	S_477	2021-04-22
NC_045512.2	28879	2	2	N_202	2021-04-22
NC_045512.2	24432	2	2	S_957	2021-04-22
NC_045512.2	6101	2	2	ORF1a_1946	2021-04-22
NC_045512.2	25968	2	2	ORF3a_192	2021-04-22
NC_045512.2	7201	2	2	ORF1a_2312	2021-04-22
NC_045512.2	27739	2	2	ORF7a_116	2021-04-22
NC_045512.2	8809	2	2	ORF1a_2848	2021-04-22
NC_045512.2	2841	2	0	ORF1a_859	2021-04-24
NC_045512.2	26882	2	2	M_120	2021-04-29
NC_045512.2	28651	2	2	N_126	2021-04-29
NC_045512.2	23664	2	2	S_701	2021-04-29
NC_045512.2	27576	2	2	ORF7a_61	2021-04-30
NC_045512.2	12781	2	2	ORF1a_4172	2021-04-30
NC_045512.2	805	2	0	ORF1a_180	2021-05-02
NC_045512.2	18828	2	2	ORF1b_1787	2021-05-02
NC_045512.2	28375	2	0	N_34	2021-05-10
NC_045512.2	17528	2	0	ORF1b_1354	2021-05-10
NC_045512.2	18555	2	1	ORF1b_1696	2021-05-12
NC_045512.2	1684	2	1	ORF1a_473	2021-05-17
NC_045512.2	10195	2	2	ORF1a_3310	2021-05-17
NC_045512.2	948	2	0	ORF1a_228	2021-05-18
NC_045512.2	28812	2	0	N_180	2021-05-18
NC_045512.2	28681	2	2	N_136	2021-05-18
NC_045512.2	5960	2	0	ORF1a_1899	2021-05-18
NC_045512.2	10321	2	0	ORF1a_3352	2021-05-18
NC_045512.2	7897	2	1	ORF1a_2544	2021-05-21
NC_045512.2	27952	2	0	ORF8_20	2021-05-21
NC_045512.2	16548	2	1	ORF1b_1027	2021-05-21
NC_045512.2	12295	2	1	ORF1a_4010	2021-05-21
NC_045512.2	22032	2	0	S_157	2021-05-27
NC_045512.2	9749	2	2	ORF1a_3162	2021-05-27
NC_045512.2	11804	2	2	ORF1a_3847	2021-05-27
NC_045512.2	28044	2	2	ORF8_51	2021-05-27
NC_045512.2	21801	2	2	S_80	2021-05-27
NC_045512.2	5581	2	2	ORF1a_1772	2021-05-27
NC_045512.2	24087	2	0	S_842	2021-06-10
NC_045512.2	17465	2	0	ORF1b_1333	2021-06-10
NC_045512.2	27604	2	2	ORF7a_71	2021-07-15
NC_045512.2	21372	2	2	ORF1b_2635	2021-07-15
NC_045512.2	3433	2	2	ORF1a_1056	2021-07-15
NC_045512.2	4321	2	2	ORF1a_1352	2021-07-26
NC_045512.2	27338	2	2	ORF6_46	2021-07-26
NC_045512.2	17882	2	0	ORF1b_1472	2021-07-26
NC_045512.2	826	2	2	ORF1a_187	2021-07-26
NC_045512.2	23284	2	2	S_574	2021-08-12
NC_045512.2	25339	2	2	S_1259	2021-08-12
NC_045512.2	3948	2	1	ORF1a_1228	2021-08-16
NC_045512.2	11562	2	2	ORF1a_3766	2021-08-16
NC_045512.2	27507	2	2	ORF7a_38	2021-08-16
NC_045512.2	16163	2	0	ORF1b_899	2021-08-16
NC_045512.2	1126	2	0	ORF1a_287	2021-08-16
NC_045512.2	1815	2	0	ORF1a_517	2021-08-16
NC_045512.2	28708	2	2	N_145	2021-08-16
NC_045512.2	18041	2	0	ORF1b_1525	2021-08-16
NC_045512.2	28979	3	0	N_236	2020-04-01
NC_045512.2	186	3	3	5UTR_	2020-05-26
NC_045512.2	28311	3	3	N_13	2020-08-01
NC_045512.2	27294	3	3	ORF6_31	2020-10-26
NC_045512.2	25913	3	3	ORF3a_174	2020-10-26
NC_045512.2	15276	3	3	ORF1b_603	2020-10-26
NC_045512.2	10450	3	3	ORF1a_3395	2020-10-26
NC_045512.2	28842	3	3	N_190	2020-10-26
NC_045512.2	21707	3	3	S_49	2020-10-26
NC_045512.2	23557	3	2	S_665	2020-10-26
NC_045512.2	24893	3	2	S_1111	2020-10-27
NC_045512.2	24867	3	3	S_1102	2020-12-07
NC_045512.2	24868	3	3	S_1102	2020-12-07
NC_045512.2	26305	3	3	E_21	2020-12-24
NC_045512.2	13126	3	2	ORF1a_4287	2020-12-24
NC_045512.2	21057	3	3	ORF1b_2530	2020-12-24
NC_045512.2	19518	3	0	ORF1b_2017	2020-12-29
NC_045512.2	11083	3	2	ORF1a_3606	2020-12-29
NC_045512.2	24138	3	3	S_859	2021-01-10
NC_045512.2	26801	3	3	M_93	2021-01-23
NC_045512.2	7390	3	3	ORF1a_2375	2021-03-30
NC_045512.2	2047	3	3	ORF1a_594	2021-03-31
NC_045512.2	6706	3	3	ORF1a_2147	2021-04-18
NC_045512.2	22320	3	3	S_253	2021-04-22
NC_045512.2	1427	3	3	ORF1a_388	2021-04-24
NC_045512.2	13329	3	3	ORF1a_4355	2021-04-24
NC_045512.2	23167	3	2	S_535	2021-04-30
NC_045512.2	29777	3	0	3UTR_	2021-05-10
NC_045512.2	10160	3	0	ORF1a_3299	2021-05-18
NC_045512.2	25703	3	2	ORF3a_104	2021-05-21
NC_045512.2	23345	3	0	S_595	2021-07-26
NC_045512.2	17788	3	0	ORF1b_1441	2021-07-26
NC_045512.2	29700	3	3	3UTR_	2021-08-12
NC_045512.2	7926	3	3	ORF1a_2554	2021-08-12
NC_045512.2	29509	3	3	N_412	2021-08-12
NC_045512.2	14014	3	3	ORF1b_183	2021-08-12
NC_045512.2	17236	3	3	ORF1b_1257	2021-08-12
NC_045512.2	24208	3	2	S_882	2021-08-12
NC_045512.2	11456	3	3	ORF1a_3731	2021-08-12
NC_045512.2	29050	3	3	N_259	2021-08-12
NC_045512.2	26107	3	3	ORF3a_239	2021-08-16
NC_045512.2	11511	3	0	ORF1a_3749	2021-08-16
NC_045512.2	17800	3	0	ORF1b_1445	2021-08-16
NC_045512.2	14825	3	0	ORF1b_453	2021-08-16
NC_045512.2	28254	4	0	ORF8_121	2020-05-05
NC_045512.2	13517	4	4	ORF1b_17	2020-06-03
NC_045512.2	4795	4	4	ORF1a_1510	2020-06-03
NC_045512.2	9893	4	4	ORF1a_3210	2020-06-03
NC_045512.2	25660	4	4	ORF3a_90	2020-06-03
NC_045512.2	23670	4	4	S_703	2020-06-03
NC_045512.2	16428	4	4	ORF1b_987	2020-10-26
NC_045512.2	16748	4	4	ORF1b_1094	2020-11-12
NC_045512.2	6573	4	4	ORF1a_2103	2020-12-03
NC_045512.2	1916	4	4	ORF1a_551	2020-12-03
NC_045512.2	19113	4	4	ORF1b_1882	2020-12-03
NC_045512.2	29403	4	4	N_377	2020-12-03
NC_045512.2	28921	4	4	N_216	2020-12-03
NC_045512.2	16260	4	4	ORF1b_931	2020-12-03
NC_045512.2	18651	4	4	ORF1b_1728	2020-12-03
NC_045512.2	1593	4	4	ORF1a_443	2020-12-03
NC_045512.2	25595	4	4	ORF3a_68	2020-12-03
NC_045512.2	6500	4	4	ORF1a_2079	2020-12-03
NC_045512.2	1314	4	4	ORF1a_350	2020-12-03
NC_045512.2	203	4	3	5UTR_	2020-12-29
NC_045512.2	24178	4	4	S_872	2021-03-30
NC_045512.2	5250	4	4	ORF1a_1662	2021-03-30
NC_045512.2	2607	4	4	ORF1a_781	2021-03-30
NC_045512.2	25658	4	4	ORF3a_89	2021-03-30
NC_045512.2	19172	4	2	ORF1b_1902	2021-03-30
NC_045512.2	14484	4	4	ORF1b_339	2021-03-30
NC_045512.2	7042	4	4	ORF1a_2259	2021-04-21
NC_045512.2	16500	4	4	ORF1b_1011	2021-04-22
NC_045512.2	20262	4	0	ORF1b_2265	2021-04-22
NC_045512.2	28975	4	3	N_234	2021-04-29
NC_045512.2	28964	4	0	N_231	2021-05-08
NC_045512.2	11694	4	0	ORF1a_3810	2021-05-08
NC_045512.2	5584	4	3	ORF1a_1773	2021-05-14
NC_045512.2	13019	4	3	ORF1a_4252	2021-05-21
NC_045512.2	11418	4	3	ORF1a_3718	2021-05-21
NC_045512.2	11514	4	3	ORF1a_3750	2021-05-21
NC_045512.2	29647	4	0	ORF10_30	2021-08-16
NC_045512.2	29540	5	5	Intron_	2020-06-03
NC_045512.2	18998	5	5	ORF1b_1844	2020-06-03
NC_045512.2	11916	5	1	ORF1a_3884	2020-06-03
NC_045512.2	29837	5	1	3UTR_	2020-07-08
NC_045512.2	12473	5	5	ORF1a_4070	2020-12-17
NC_045512.2	1387	5	4	ORF1a_374	2020-12-21
NC_045512.2	2527	5	4	ORF1a_754	2020-12-21
NC_045512.2	25996	5	4	ORF3a_202	2020-12-21
NC_045512.2	24892	5	4	S_1110	2020-12-21
NC_045512.2	28887	5	5	N_205	2021-01-01
NC_045512.2	23012	5	5	S_484	2021-04-07
NC_045512.2	27462	5	4	ORF7a_23	2021-04-08
NC_045512.2	22945	5	5	S_461	2021-04-19
NC_045512.2	10983	5	5	ORF1a_3573	2021-04-19
NC_045512.2	12710	5	4	ORF1a_4149	2021-04-19
NC_045512.2	17259	5	5	ORF1b_1264	2021-04-19
NC_045512.2	10240	5	0	ORF1a_3325	2021-05-08
NC_045512.2	22227	5	3	S_222	2021-05-14
NC_045512.2	5972	5	0	ORF1a_1903	2021-05-18
NC_045512.2	18486	6	6	ORF1b_1673	2020-07-08
NC_045512.2	22162	6	4	S_200	2020-07-08
NC_045512.2	28821	6	4	N_183	2020-10-26
NC_045512.2	21575	6	6	S_5	2020-11-10
NC_045512.2	1358	6	6	ORF1a_365	2020-11-12
NC_045512.2	13201	6	6	ORF1a_4312	2020-11-12
NC_045512.2	6040	6	6	ORF1a_1925	2020-12-17
NC_045512.2	26775	6	3	M_85	2020-12-21
NC_045512.2	25413	6	4	ORF3a_7	2021-04-19
NC_045512.2	28167	6	6	ORF8_92	2021-04-19
NC_045512.2	27925	6	4	ORF8_11	2021-04-22
NC_045512.2	25517	6	6	ORF3a_42	2021-04-22
NC_045512.2	9867	6	6	ORF1a_3201	2021-04-22
NC_045512.2	27006	6	0	M_162	2021-05-18
NC_045512.2	9928	7	6	ORF1a_3221	2020-11-10
NC_045512.2	12525	7	2	ORF1a_4087	2020-12-29
NC_045512.2	878	7	7	ORF1a_205	2021-03-05
NC_045512.2	25088	7	7	S_1176	2021-04-19
NC_045512.2	2749	7	7	ORF1a_828	2021-04-19
NC_045512.2	6613	7	7	ORF1a_2116	2021-04-19
NC_045512.2	9891	7	5	ORF1a_3209	2021-05-14
NC_045512.2	2212	7	0	ORF1a_649	2021-05-18
NC_045512.2	12773	7	0	ORF1a_4170	2021-06-10
NC_045512.2	21974	8	8	S_138	2021-04-19
NC_045512.2	22812	8	8	S_417	2021-04-19
NC_045512.2	28512	8	8	N_80	2021-04-19
NC_045512.2	21621	8	8	S_20	2021-04-19
NC_045512.2	23525	8	8	S_655	2021-04-19
NC_045512.2	733	8	6	ORF1a_156	2021-04-19
NC_045512.2	6319	8	8	ORF1a_2018	2021-04-19
NC_045512.2	26149	8	6	ORF3a_253	2021-04-19
NC_045512.2	5648	8	8	ORF1a_1795	2021-04-19
NC_045512.2	21638	8	8	S_26	2021-04-19
NC_045512.2	3828	8	8	ORF1a_1188	2021-04-19
NC_045512.2	21987	8	0	S_142	2021-07-26
NC_045512.2	23593	9	9	S_677	2020-09-28
NC_045512.2	10323	9	9	ORF1a_3353	2020-10-26
NC_045512.2	22132	9	8	S_190	2021-01-12
NC_045512.2	28878	9	9	N_202	2021-04-19
NC_045512.2	13860	9	9	ORF1b_131	2021-04-19
NC_045512.2	12778	9	0	ORF1a_4171	2021-04-19
NC_045512.2	24642	10	9	S_1027	2020-06-03
NC_045512.2	28877	10	10	N_202	2020-07-31
NC_045512.2	21614	10	2	S_18	2021-04-07
NC_045512.2	21846	10	10	S_95	2021-04-22
NC_045512.2	14407	11	9	ORF1b_314	2020-12-21
NC_045512.2	28048	11	11	ORF8_52	2021-03-31
NC_045512.2	15106	12	0	ORF1b_547	2020-10-28
NC_045512.2	14120	12	12	ORF1b_218	2021-04-05
NC_045512.2	27638	12	12	ORF7a_82	2021-07-07
NC_045512.2	25135	13	5	S_1191	2021-03-05
NC_045512.2	12162	13	13	ORF1a_3966	2021-03-05
NC_045512.2	15720	13	12	ORF1b_751	2021-03-05
NC_045512.2	28095	13	13	ORF8_68	2021-04-05
NC_045512.2	15168	14	0	ORF1b_567	2020-06-26
NC_045512.2	21137	14	14	ORF1b_2557	2020-12-21
NC_045512.2	17615	14	14	ORF1b_1383	2021-03-05
NC_045512.2	2110	15	8	ORF1a_615	2021-04-05
NC_045512.2	14868	16	0	ORF1b_467	2020-05-05
NC_045512.2	14805	16	16	ORF1b_446	2020-12-07
NC_045512.2	9053	17	1	ORF1a_2930	2021-07-15
NC_045512.2	19220	17	7	ORF1b_1918	2021-07-15
NC_045512.2	8083	18	18	ORF1a_2606	2020-11-12
NC_045512.2	21618	19	18	S_19	2021-05-21
NC_045512.2	28916	19	19	N_215	2021-07-15
NC_045512.2	11201	19	19	ORF1a_3646	2021-07-15
NC_045512.2	7124	19	19	ORF1a_2287	2021-07-15
NC_045512.2	11332	19	19	ORF1a_3689	2021-07-15
NC_045512.2	8986	19	19	ORF1a_2907	2021-07-15
NC_045512.2	27874	19	19	ORF7b_40	2021-07-15
NC_045512.2	6402	20	20	ORF1a_2046	2020-04-01
NC_045512.2	4181	20	19	ORF1a_1306	2021-05-14
NC_045512.2	21304	21	21	ORF1b_2613	2020-11-10
NC_045512.2	22995	21	21	S_478	2021-03-31
NC_045512.2	28461	21	21	N_63	2021-07-07
NC_045512.2	210	22	21	5UTR_	2021-07-07
NC_045512.2	27752	23	22	ORF7a_120	2021-05-21
NC_045512.2	16466	23	22	ORF1b_1000	2021-05-21
NC_045512.2	29742	23	22	3UTR_	2021-05-21
NC_045512.2	15451	23	22	ORF1b_662	2021-05-21
NC_045512.2	25469	23	23	ORF3a_26	2021-06-01
NC_045512.2	10029	24	24	ORF1a_3255	2020-06-03
NC_045512.2	10319	24	24	ORF1a_3352	2020-11-10
NC_045512.2	5388	24	23	ORF1a_1708	2021-03-05
NC_045512.2	28472	25	24	N_67	2020-11-10
NC_045512.2	25907	25	15	ORF3a_172	2020-11-10
NC_045512.2	18424	25	25	ORF1b_1653	2020-11-10
NC_045512.2	26767	25	22	M_82	2021-04-07
NC_045512.2	24410	25	23	S_950	2021-05-21
NC_045512.2	27964	26	25	ORF8_24	2020-04-01
NC_045512.2	28869	27	20	N_199	2020-11-10
NC_045512.2	22917	27	26	S_452	2021-01-12
NC_045512.2	76	29	0	5UTR_	2020-07-17
NC_045512.2	78	29	0	5UTR_	2020-07-17
NC_045512.2	24506	30	30	S_982	2021-03-05
NC_045512.2	22187	32	0	S_209	2020-05-05
NC_045512.2	913	32	27	ORF1a_216	2021-03-05
NC_045512.2	15279	32	32	ORF1b_604	2021-03-05
NC_045512.2	14676	33	27	ORF1b_403	2021-03-05
NC_045512.2	3267	33	29	ORF1a_1001	2021-03-05
NC_045512.2	16176	34	34	ORF1b_903	2021-03-05
NC_045512.2	28281	34	31	N_3	2021-03-05
NC_045512.2	28280	34	31	N_3	2021-03-05
NC_045512.2	24914	34	33	S_1118	2021-03-05
NC_045512.2	27972	34	34	ORF8_27	2021-03-05
NC_045512.2	28111	34	34	ORF8_73	2021-03-05
NC_045512.2	6954	34	34	ORF1a_2230	2021-03-05
NC_045512.2	28977	34	34	N_235	2021-03-05
NC_045512.2	28282	34	31	N_3	2021-03-05
NC_045512.2	23271	34	33	S_570	2021-03-05
NC_045512.2	5986	34	34	ORF1a_1907	2021-03-05
NC_045512.2	23709	34	34	S_716	2021-03-05
NC_045512.2	29402	36	36	N_377	2020-07-31
NC_045512.2	23063	38	38	S_501	2021-03-05
NC_045512.2	2073	45	0	ORF1a_603	2020-04-01
NC_045512.2	28253	46	2	ORF8_120	2020-04-01
NC_045512.2	28882	47	47	N_203	2020-06-25
NC_045512.2	28883	47	47	N_204	2020-06-25
NC_045512.2	26530	50	0	M_3	2020-04-01
NC_045512.2	25563	55	55	ORF3a_57	2020-04-01
NC_045512.2	23604	60	60	S_681	2020-10-07
NC_045512.2	28881	69	69	N_203	2020-06-25
NC_045512.2	27046	70	0	M_175	2020-04-01
NC_045512.2	19839	81	2	ORF1b_2124	2020-04-01
NC_045512.2	24389	84	0	S_943	2020-04-01
NC_045512.2	207	90	0	5UTR_	2020-04-01
NC_045512.2	16467	94	6	ORF1b_1000	2020-04-01
NC_045512.2	16555	98	0	ORF1b_1030	2020-04-01
NC_045512.2	28344	99	8	N_24	2020-04-01
NC_045512.2	20808	100	0	ORF1b_2447	2020-04-01
NC_045512.2	21920	104	0	S_120	2020-04-01
NC_045512.2	5845	116	0	ORF1a_1860	2020-04-01
NC_045512.2	9438	117	1	ORF1a_3058	2020-04-01
NC_045512.2	884	121	54	ORF1a_207	2020-04-01
NC_045512.2	29422	122	16	N_383	2020-04-01
NC_045512.2	24390	124	0	S_943	2020-04-01
NC_045512.2	28657	125	0	N_128	2020-04-01
NC_045512.2	28854	128	13	N_194	2020-04-01
NC_045512.2	28851	129	0	N_193	2020-04-01
NC_045512.2	4655	130	0	ORF1a_1464	2020-04-01
NC_045512.2	241	130	130	5UTR_	2020-04-01
NC_045512.2	10265	131	0	ORF1a_3334	2020-04-01
NC_045512.2	11109	131	0	ORF1a_3615	2020-04-01
NC_045512.2	1059	131	53	ORF1a_265	2020-04-01
NC_045512.2	24453	131	4	S_964	2020-04-01
NC_045512.2	16381	132	0	ORF1b_972	2020-04-01
NC_045512.2	26936	132	0	M_138	2020-04-01
NC_045512.2	26458	133	0	E_72	2020-04-01
NC_045512.2	1440	134	0	ORF1a_392	2020-04-01
NC_045512.2	13730	134	1	ORF1b_88	2020-04-01
NC_045512.2	22277	134	0	S_239	2020-04-01
NC_045512.2	13408	135	0	ORF1a_4381	2020-04-01
NC_045512.2	27384	135	0	ORF6_61	2020-04-01
NC_045512.2	18877	135	3	ORF1b_1804	2020-04-01
NC_045512.2	23403	135	111	S_614	2020-04-01
NC_045512.2	2662	135	0	ORF1a_799	2020-04-01
NC_045512.2	1666	136	0	ORF1a_467	2020-04-01
NC_045512.2	23116	136	3	S_518	2020-04-01
NC_045512.2	20268	138	21	ORF1b_2267	2020-04-01
NC_045512.2	3037	140	139	ORF1a_924	2020-04-01
NC_045512.2	14408	140	139	ORF1b_314	2020-04-01
