# Supplementary material for: COVID-19 infection and transmission includes complex sequence diversity
Source: PLoS Genet. 2022 Sep 8;18(9):e1010200. doi: 10.1371/journal.pgen.1010200 (PMC9455841; doi:10.1371/journal.pgen.1010200)
Supplement: S3 Table — (XLSX) [file pgen.1010200.s003.xlsx]

## Sheet: S3_Table
Table S3. GenBank and GISAID Accession Numbers for 140 Infection Consensus Sequences* (Includes Biallelic Ambiguity Codes)
Order**	GenBank	GISAID	Region	Host	Isolate	StudyID	Collection-date	Isolation-source	SNP(AAF>5%)	SNP(AAF>50%)
1	OM988303	EPI_ISL_12828364	USA: Ohio, Cuyahoga County	Homo sapiens	VA_CWRU_21057_CB8	VA_PAIRSER_CB8	2020-04-01	nasopharyngeal swab	44	7
2	OM988275	EPI_ISL_12828340	USA: Ohio, Cuyahoga County	Homo sapiens	VA_CWRU_21016_CB42	VA_96_CB42	2020-04-01	nasopharyngeal swab	41	8
3	OM988302	EPI_ISL_12828363	USA: Ohio, Cuyahoga County	Homo sapiens	VA_CWRU_21057_CB5	VA_PAIRSER_CB5	2020-05-04	nasopharyngeal swab	41	8
4	OM988290	EPI_ISL_12828417	USA: Ohio, Cuyahoga County	Homo sapiens	VA_CWRU_21016_CB89	VA_96_CB89	2020-05-05	nasopharyngeal swab	26	9
5	OM988276	EPI_ISL_12828341	USA: Ohio, Cuyahoga County	Homo sapiens	VA_CWRU_21016_CB43	VA_96_CB43	2020-05-26	nasopharyngeal swab	43	9
6	OM988249	EPI_ISL_12828315	USA: Ohio, Cuyahoga County	Homo sapiens	VA_CWRU_20051_CB5	VA_ED_CB5	2020-06-03	nasopharyngeal swab	48	14
7	OM988250	EPI_ISL_12828316	USA: Ohio, Cuyahoga County	Homo sapiens	VA_CWRU_20051_CB6	VA_ED_CB6	2020-06-19	nasopharyngeal swab	63	17
8	OM988251	EPI_ISL_12828317	USA: Ohio, Cuyahoga County	Homo sapiens	VA_CWRU_20051_CB7	VA_ED_CB7	2020-06-23	nasopharyngeal swab	48	16
9	OM988380	EPI_ISL_12828374	USA: Ohio, Cuyahoga County	Homo sapiens	VA_CWRU_21016_CB91	VA_96_CB91	2020-06-25	nasopharyngeal swab	29	11
10	OM988252	EPI_ISL_12828318	USA: Ohio, Cuyahoga County	Homo sapiens	VA_CWRU_20051_CB8	VA_ED_CB8	2020-06-26	nasopharyngeal swab	48	14
11	OM988245	EPI_ISL_12828311	USA: Ohio, Cuyahoga County	Homo sapiens	VA_CWRU_20051_CB1	VA_ED_CB1	2020-07-08	nasopharyngeal swab	12	7
12	OM988246	EPI_ISL_12828312	USA: Ohio, Cuyahoga County	Homo sapiens	VA_CWRU_20051_CB2	VA_ED_CB2	2020-07-11	nasopharyngeal swab	12	8
13	OM988247	EPI_ISL_12828313	USA: Ohio, Cuyahoga County	Homo sapiens	VA_CWRU_20051_CB3	VA_ED_CB3	2020-07-17	nasopharyngeal swab	19	12
14	OM988248	EPI_ISL_12828314	USA: Ohio, Cuyahoga County	Homo sapiens	VA_CWRU_20051_CB4	VA_ED_CB4	2020-07-18	nasopharyngeal swab	16	11
15	OM988253	EPI_ISL_12828319	USA: Ohio, Cuyahoga County	Homo sapiens	VA_CWRU_20051_CB9	VA_ED_CB9	2020-07-20	nasopharyngeal swab	40	9
16	OM988377	EPI_ISL_12828372	USA: Ohio, Cuyahoga County	Homo sapiens	VA_CWRU_20051_CB10	VA_ED_CB10	2020-07-21	nasopharyngeal swab	37	7
17	OM988378	EPI_ISL_12828373	USA: Ohio, Cuyahoga County	Homo sapiens	VA_CWRU_20051_CB11	VA_ED_CB11	2020-07-25	nasopharyngeal swab	45	7
18	OM988266	EPI_ISL_12828332	USA: Ohio, Cuyahoga County	Homo sapiens	VA_CWRU_21016_CB20	VA_96_CB20	2020-07-31	nasopharyngeal swab	51	16
19	OM988277	EPI_ISL_12828342	USA: Ohio, Cuyahoga County	Homo sapiens	VA_CWRU_21016_CB44	VA_96_CB44	2020-08-01	nasopharyngeal swab	54	17
20	OM988284	EPI_ISL_12828377	USA: Ohio, Cuyahoga County	Homo sapiens	VA_CWRU_21016_CB68	VA_96_CB68	2020-09-28	nasopharyngeal swab	45	10
21	OM988366	EPI_ISL_12828418	USA: Ohio, Cuyahoga County	Homo sapiens	VA_CWRU_21016_CB92	VA_96_CB92	2020-10-01	nasopharyngeal swab	34	17
22	OM988291	EPI_ISL_12828354	USA: Ohio, Cuyahoga County	Homo sapiens	VA_CWRU_21016_CB9	VA_96_CB9	2020-10-07	nasopharyngeal swab	51	11
23	OM988301	EPI_ISL_12828400	USA: Ohio, Cuyahoga County	Homo sapiens	VA_CWRU_21057_CB4	VA_PAIRSER_CB4	2020-10-15	nasopharyngeal swab	49	16
24	OM988370	EPI_ISL_12828401	USA: Ohio, Cuyahoga County	Homo sapiens	VA_CWRU_21057_CB13	VA_PAIRSER_CB13	2020-10-17	nasopharyngeal swab	50	17
25	OM988369	EPI_ISL_12828369	USA: Ohio, Cuyahoga County	Homo sapiens	VA_CWRU_21057_CB12	VA_PAIRSER_CB12	2020-10-26	nasopharyngeal swab	54	24
26	OM988367	EPI_ISL_12828366	USA: Ohio, Cuyahoga County	Homo sapiens	VA_CWRU_21057_CB10	VA_PAIRSER_CB10	2020-10-26	nasopharyngeal swab	46	14
27	OM988371	EPI_ISL_12828370	USA: Ohio, Cuyahoga County	Homo sapiens	VA_CWRU_21057_CB14	VA_PAIRSER_CB14	2020-10-27	nasopharyngeal swab	44	15
28	OM988299	EPI_ISL_12828361	USA: Ohio, Cuyahoga County	Homo sapiens	VA_CWRU_21057_CB1	VA_PAIRSER_CB1	2020-10-28	nasopharyngeal swab	60	22
29	OM988368	EPI_ISL_12828368	USA: Ohio, Cuyahoga County	Homo sapiens	VA_CWRU_21057_CB11	VA_PAIRSER_CB11	2020-10-28	nasopharyngeal swab	50	13
30	OM988372	EPI_ISL_12828371	USA: Ohio, Cuyahoga County	Homo sapiens	VA_CWRU_21057_CB15	VA_PAIRSER_CB15	2020-10-29	nasopharyngeal swab	46	16
31	OM988265	EPI_ISL_12828331	USA: Ohio, Cuyahoga County	Homo sapiens	VA_CWRU_21016_CB17	VA_96_CB17	2020-11-06	nasopharyngeal swab	42	9
32	OM988300	EPI_ISL_12828362	USA: Ohio, Cuyahoga County	Homo sapiens	VA_CWRU_21057_CB2	VA_PAIRSER_CB2	2020-11-10	nasopharyngeal swab	48	20
33	OM988268	EPI_ISL_12828334	USA: Ohio, Cuyahoga County	Homo sapiens	VA_CWRU_21016_CB29	VA_96_CB29	2020-11-12	nasopharyngeal swab	50	16
34	OM988255	EPI_ISL_12828321	USA: Ohio, Cuyahoga County	Homo sapiens	VA_CWRU_21008_CB2	VA_BUS_CB2	2020-12-03	nasopharyngeal swab	50	18
35	OM988298	EPI_ISL_12828360	USA: Ohio, Cuyahoga County	Homo sapiens	VA_CWRU_21036_CB8	VA_CLC_CB8	2020-12-07	nasopharyngeal swab	53	17
36	OM988297	EPI_ISL_12828359	USA: Ohio, Cuyahoga County	Homo sapiens	VA_CWRU_21036_CB7	VA_CLC_CB7	2020-12-07	nasopharyngeal swab	57	16
37	OM988257	EPI_ISL_12828323	USA: Ohio, Cuyahoga County	Homo sapiens	VA_CWRU_21008_CB4	VA_BUS_CB4	2020-12-09	nasopharyngeal swab	50	18
38	OM988256	EPI_ISL_12828322	USA: Ohio, Cuyahoga County	Homo sapiens	VA_CWRU_21008_CB3	VA_BUS_CB3	2020-12-09	nasopharyngeal swab	46	18
39	OM988292	EPI_ISL_12828355	USA: Ohio, Cuyahoga County	Homo sapiens	VA_CWRU_21036_CB1	VA_CLC_CB1	2020-12-10	nasopharyngeal swab	48	17
40	OM988254	EPI_ISL_12828320	USA: Ohio, Cuyahoga County	Homo sapiens	VA_CWRU_21008_CB1	VA_BUS_CB1	2020-12-11	nasopharyngeal swab	48	18
41	OM988295	EPI_ISL_12828358	USA: Ohio, Cuyahoga County	Homo sapiens	VA_CWRU_21036_CB4	VA_CLC_CB4	2020-12-14	nasopharyngeal swab	36	15
42	OM988293	EPI_ISL_12828356	USA: Ohio, Cuyahoga County	Homo sapiens	VA_CWRU_21036_CB2	VA_CLC_CB2	2020-12-17	nasopharyngeal swab	53	22
43	OM988288	EPI_ISL_12828352	USA: Ohio, Cuyahoga County	Homo sapiens	VA_CWRU_21016_CB81	VA_96_CB81	2020-12-21	nasopharyngeal swab	53	21
44	OM988274	EPI_ISL_12828339	USA: Ohio, Cuyahoga County	Homo sapiens	VA_CWRU_21016_CB41	VA_96_CB41	2020-12-21	nasopharyngeal swab	56	20
45	OM988267	EPI_ISL_12828333	USA: Ohio, Cuyahoga County	Homo sapiens	VA_CWRU_21016_CB25	VA_96_CB25	2020-12-21	nasopharyngeal swab	58	24
46	OM988272	EPI_ISL_12828337	USA: Ohio, Cuyahoga County	Homo sapiens	VA_CWRU_21016_CB37	VA_96_CB37	2020-12-24	nasopharyngeal swab	60	24
47	OM988283	EPI_ISL_12828348	USA: Ohio, Cuyahoga County	Homo sapiens	VA_CWRU_21016_CB61	VA_96_CB61	2020-12-26	nasopharyngeal swab	65	22
48	OM988286	EPI_ISL_12828350	USA: Ohio, Cuyahoga County	Homo sapiens	VA_CWRU_21016_CB73	VA_96_CB73	2020-12-27	nasopharyngeal swab	55	21
49	OM988270	EPI_ISL_12828335	USA: Ohio, Cuyahoga County	Homo sapiens	VA_CWRU_21016_CB34	VA_96_CB34	2020-12-28	nasopharyngeal swab	57	21
50	OM988280	EPI_ISL_12828345	USA: Ohio, Cuyahoga County	Homo sapiens	VA_CWRU_21016_CB58	VA_96_CB58	2020-12-29	nasopharyngeal swab	60	21
51	OM988278	EPI_ISL_12828343	USA: Ohio, Cuyahoga County	Homo sapiens	VA_CWRU_21016_CB46	VA_96_CB46	2020-12-29	nasopharyngeal swab	58	24
52	OM988264	EPI_ISL_12828330	USA: Ohio, Cuyahoga County	Homo sapiens	VA_CWRU_21016_CB14	VA_96_CB14	2020-12-30	nasopharyngeal swab	62	22
53	OM988279	EPI_ISL_12828344	USA: Ohio, Cuyahoga County	Homo sapiens	VA_CWRU_21016_CB48	VA_96_CB48	2020-12-31	nasopharyngeal swab	57	19
54	OM988261	EPI_ISL_12828327	USA: Ohio, Cuyahoga County	Homo sapiens	VA_CWRU_21016_CB11	VA_96_CB11	2020-12-31	nasopharyngeal swab	54	19
55	OM988258	EPI_ISL_12828324	USA: Ohio, Cuyahoga County	Homo sapiens	VA_CWRU_21008_CB5	VA_BUS_CB5	2021-01-01	nasopharyngeal swab	46	18
56	OM988294	EPI_ISL_12828357	USA: Ohio, Cuyahoga County	Homo sapiens	VA_CWRU_21036_CB3	VA_CLC_CB3	2021-01-02	nasopharyngeal swab	60	23
57	OM988273	EPI_ISL_12828338	USA: Ohio, Cuyahoga County	Homo sapiens	VA_CWRU_21016_CB38	VA_96_CB38	2021-01-02	nasopharyngeal swab	53	21
58	OM988271	EPI_ISL_12828336	USA: Ohio, Cuyahoga County	Homo sapiens	VA_CWRU_21016_CB35	VA_96_CB35	2021-01-04	nasopharyngeal swab	51	15
59	OM988289	EPI_ISL_12828353	USA: Ohio, Cuyahoga County	Homo sapiens	VA_CWRU_21016_CB84	VA_96_CB84	2021-01-05	nasopharyngeal swab	57	17
60	OM988281	EPI_ISL_12828346	USA: Ohio, Cuyahoga County	Homo sapiens	VA_CWRU_21016_CB59	VA_96_CB59	2021-01-10	nasopharyngeal swab	61	26
61	OM988262	EPI_ISL_12828328	USA: Ohio, Cuyahoga County	Homo sapiens	VA_CWRU_21016_CB12	VA_96_CB12	2021-01-12	nasopharyngeal swab	53	17
62	OM988263	EPI_ISL_12828329	USA: Ohio, Cuyahoga County	Homo sapiens	VA_CWRU_21016_CB13	VA_96_CB13	2021-01-15	nasopharyngeal swab	57	23
63	OM988282	EPI_ISL_12828347	USA: Ohio, Cuyahoga County	Homo sapiens	VA_CWRU_21016_CB60	VA_96_CB60	2021-01-16	nasopharyngeal swab	60	25
64	OM988260	EPI_ISL_12828326	USA: Ohio, Cuyahoga County	Homo sapiens	VA_CWRU_21008_CB7	VA_BUS_CB7	2021-01-23	nasopharyngeal swab	52	21
65	OM988259	EPI_ISL_12828325	USA: Ohio, Cuyahoga County	Homo sapiens	VA_CWRU_21008_CB6	VA_BUS_CB6	2021-01-27	nasopharyngeal swab	50	21
66	OM988285	EPI_ISL_12828349	USA: Ohio, Cuyahoga County	Homo sapiens	VA_CWRU_21016_CB72	VA_96_CB72	2021-02-01	nasopharyngeal swab	53	22
67	OM988296	EPI_ISL_12828375	USA: Ohio, Cuyahoga County	Homo sapiens	VA_CWRU_21036_CB5	VA_CLC_CB5	2021-02-08	nasopharyngeal swab	59	23
68	OM988269	EPI_ISL_12828444	USA: Ohio, Cuyahoga County	Homo sapiens	VA_CWRU_21016_CB33	VA_96_CB33	2021-03-05	nasopharyngeal swab	71	34
69	OM988379	EPI_ISL_12828449	USA: Ohio, Cuyahoga County	Homo sapiens	VA_CWRU_21016_CB30	VA_96_CB30	2021-03-07	nasopharyngeal swab	74	37
70	OM988287	EPI_ISL_12828351	USA: Ohio, Cuyahoga County	Homo sapiens	VA_CWRU_21016_CB74	VA_96_CB74	2021-03-14	nasopharyngeal swab	55	24
71	OM988339	EPI_ISL_12828434	USA: Ohio, Cuyahoga County	Homo sapiens	VA_CWRU_21075_CB113	VA_SURV_CB113	2021-03-30	nasopharyngeal swab	80	29
72	OM988352	EPI_ISL_12828365	USA: Ohio, Cuyahoga County	Homo sapiens	VA_CWRU_21075_CB65	VA_SURV_CB65	2021-03-31	nasopharyngeal swab	56	20
73	OM988340	EPI_ISL_12828441	USA: Ohio, Cuyahoga County	Homo sapiens	VA_CWRU_21075_CB114	VA_SURV_CB114	2021-03-31	nasopharyngeal swab	71	33
74	OM988337	EPI_ISL_12828440	USA: Ohio, Cuyahoga County	Homo sapiens	VA_CWRU_21075_CB107	VA_SURV_CB107	2021-04-02	nasopharyngeal swab	76	35
75	OM988357	EPI_ISL_12828420	USA: Ohio, Cuyahoga County	Homo sapiens	VA_CWRU_21075_CB71	VA_SURV_CB71	2021-04-05	nasopharyngeal swab	70	30
76	OM988341	EPI_ISL_12828435	USA: Ohio, Cuyahoga County	Homo sapiens	VA_CWRU_21075_CB115	VA_SURV_CB115	2021-04-05	nasopharyngeal swab	77	34
77	OM988351	EPI_ISL_12828419	USA: Ohio, Cuyahoga County	Homo sapiens	VA_CWRU_21075_CB64	VA_SURV_CB64	2021-04-07	nasopharyngeal swab	68	33
78	OM988358	EPI_ISL_12828399	USA: Ohio, Cuyahoga County	Homo sapiens	VA_CWRU_21075_CB72	VA_SURV_CB72	2021-04-07	nasopharyngeal swab	62	26
79	OM988361	EPI_ISL_12828448	USA: Ohio, Cuyahoga County	Homo sapiens	VA_CWRU_21075_CB76	VA_SURV_CB76	2021-04-07	nasopharyngeal swab	76	41
80	OM988355	EPI_ISL_12828427	USA: Ohio, Cuyahoga County	Homo sapiens	VA_CWRU_21075_CB69	VA_SURV_CB69	2021-04-08	nasopharyngeal swab	70	34
81	OM988343	EPI_ISL_12828447	USA: Ohio, Cuyahoga County	Homo sapiens	VA_CWRU_21075_CB120	VA_SURV_CB120	2021-04-09	nasopharyngeal swab	74	36
82	OM988342	EPI_ISL_12828442	USA: Ohio, Cuyahoga County	Homo sapiens	VA_CWRU_21075_CB119	VA_SURV_CB119	2021-04-13	nasopharyngeal swab	64	28
83	OM988384	EPI_ISL_12828452	USA: Ohio, Cuyahoga County	Homo sapiens	VA_CWRU_21075_CB82	VA_SURV_CB82	2021-04-15	nasopharyngeal swab	61	26
84	OM988363	EPI_ISL_12828437	USA: Ohio, Cuyahoga County	Homo sapiens	VA_CWRU_21075_CB81	VA_SURV_CB81	2021-04-18	nasopharyngeal swab	77	35
85	OM988336	EPI_ISL_12828411	USA: Ohio, Cuyahoga County	Homo sapiens	VA_CWRU_21075_CB106	VA_SURV_CB106	2021-04-19	nasopharyngeal swab	70	32
86	OM988338	EPI_ISL_12828425	USA: Ohio, Cuyahoga County	Homo sapiens	VA_CWRU_21075_CB112	VA_SURV_CB112	2021-04-21	nasopharyngeal swab	73	37
87	OM988356	EPI_ISL_12828415	USA: Ohio, Cuyahoga County	Homo sapiens	VA_CWRU_21075_CB70	VA_SURV_CB70	2021-04-21	nasopharyngeal swab	72	31
88	OM988360	EPI_ISL_12828431	USA: Ohio, Cuyahoga County	Homo sapiens	VA_CWRU_21075_CB74	VA_SURV_CB74	2021-04-21	nasopharyngeal swab	70	34
89	OM988350	EPI_ISL_12828407	USA: Ohio, Cuyahoga County	Homo sapiens	VA_CWRU_21075_CB62	VA_SURV_CB62	2021-04-22	nasopharyngeal swab	66	26
90	OM988335	EPI_ISL_12828410	USA: Ohio, Cuyahoga County	Homo sapiens	VA_CWRU_21075_CB105	VA_SURV_CB105	2021-04-22	nasopharyngeal swab	71	31
91	OM988349	EPI_ISL_12828414	USA: Ohio, Cuyahoga County	Homo sapiens	VA_CWRU_21075_CB61	VA_SURV_CB61	2021-04-24	nasopharyngeal swab	73	32
92	OM988334	EPI_ISL_12828433	USA: Ohio, Cuyahoga County	Homo sapiens	VA_CWRU_21075_CB102	VA_SURV_CB102	2021-04-29	nasopharyngeal swab	71	36
93	OM988348	EPI_ISL_12828406	USA: Ohio, Cuyahoga County	Homo sapiens	VA_CWRU_21075_CB60	VA_SURV_CB60	2021-04-29	nasopharyngeal swab	67	27
94	OM988311	EPI_ISL_12828446	USA: Ohio, Cuyahoga County	Homo sapiens	VA_CWRU_21062_CB22	VA_SURV_CB22	2021-04-30	nasopharyngeal swab	72	38
95	OM988321	EPI_ISL_12828424	USA: Ohio, Cuyahoga County	Homo sapiens	VA_CWRU_21062_CB32	VA_SURV_CB32	2021-04-30	nasopharyngeal swab	77	39
96	OM988373	EPI_ISL_12828421	USA: Ohio, Cuyahoga County	Homo sapiens	VA_CWRU_21062_CB42	VA_SURV_CB42	2021-04-30	nasopharyngeal swab	73	39
97	OM988306	EPI_ISL_12828445	USA: Ohio, Cuyahoga County	Homo sapiens	VA_CWRU_21062_CB12	VA_SURV_CB12	2021-04-30	nasopharyngeal swab	70	37
98	OM988347	EPI_ISL_12828436	USA: Ohio, Cuyahoga County	Homo sapiens	VA_CWRU_21075_CB58	VA_SURV_CB58	2021-05-02	nasopharyngeal swab	68	33
99	OM988344	EPI_ISL_12828412	USA: Ohio, Cuyahoga County	Homo sapiens	VA_CWRU_21075_CB55	VA_SURV_CB55	2021-05-02	nasopharyngeal swab	75	29
100	OM988346	EPI_ISL_12828426	USA: Ohio, Cuyahoga County	Homo sapiens	VA_CWRU_21075_CB57	VA_SURV_CB57	2021-05-04	nasopharyngeal swab	70	31
101	OM988375	EPI_ISL_12828430	USA: Ohio, Cuyahoga County	Homo sapiens	VA_CWRU_21062_CB48	VA_SURV_CB48	2021-05-08	nasopharyngeal swab	73	37
102	OM988382	EPI_ISL_12828450	USA: Ohio, Cuyahoga County	Homo sapiens	VA_CWRU_21062_CB40	VA_SURV_CB40	2021-05-10	nasopharyngeal swab	74	33
103	OM988304	EPI_ISL_12828422	USA: Ohio, Cuyahoga County	Homo sapiens	VA_CWRU_21062_CB10	VA_SURV_CB10	2021-05-12	nasopharyngeal swab	69	33
104	OM988309	EPI_ISL_12828439	USA: Ohio, Cuyahoga County	Homo sapiens	VA_CWRU_21062_CB18	VA_SURV_CB18	2021-05-12	nasopharyngeal swab	71	38
105	OM988308	EPI_ISL_12828409	USA: Ohio, Cuyahoga County	Homo sapiens	VA_CWRU_21062_CB15	VA_SURV_CB15	2021-05-14	nasopharyngeal swab	66	35
106	OM988381	EPI_ISL_12828432	USA: Ohio, Cuyahoga County	Homo sapiens	VA_CWRU_21062_CB13	VA_SURV_CB13	2021-05-14	nasopharyngeal swab	110	35
107	OM988307	EPI_ISL_12828423	USA: Ohio, Cuyahoga County	Homo sapiens	VA_CWRU_21062_CB14	VA_SURV_CB14	2021-05-17	nasopharyngeal swab	72	39
108	OM988305	EPI_ISL_12828404	USA: Ohio, Cuyahoga County	Homo sapiens	VA_CWRU_21062_CB11	VA_SURV_CB11	2021-05-17	nasopharyngeal swab	58	27
109	OM988319	EPI_ISL_12828451	USA: Ohio, Cuyahoga County	Homo sapiens	VA_CWRU_21062_CB30	VA_SURV_CB30	2021-05-18	nasopharyngeal swab	78	36
110	OM988323	EPI_ISL_12828376	USA: Ohio, Cuyahoga County	Homo sapiens	VA_CWRU_21062_CB35	VA_SURV_CB35	2021-05-21	nasopharyngeal swab	132	32
111	OM988310	EPI_ISL_12828405	USA: Ohio, Cuyahoga County	Homo sapiens	VA_CWRU_21062_CB21	VA_SURV_CB21	2021-05-27	nasopharyngeal swab	57	28
112	OM988365	EPI_ISL_12828438	USA: Ohio, Cuyahoga County	Homo sapiens	VA_CWRU_21075_CB94	VA_SURV_CB94	2021-06-01	nasopharyngeal swab	71	34
113	OM988362	EPI_ISL_12828408	USA: Ohio, Cuyahoga County	Homo sapiens	VA_CWRU_21075_CB78	VA_SURV_CB78	2021-06-03	nasopharyngeal swab	61	26
114	OM988345	EPI_ISL_12828413	USA: Ohio, Cuyahoga County	Homo sapiens	VA_CWRU_21075_CB56	VA_SURV_CB56	2021-06-03	nasopharyngeal swab	65	24
115	OM988364	EPI_ISL_12828428	USA: Ohio, Cuyahoga County	Homo sapiens	VA_CWRU_21075_CB84	VA_SURV_CB84	2021-06-06	nasopharyngeal swab	76	39
116	OM988383	EPI_ISL_12828416	USA: Ohio, Cuyahoga County	Homo sapiens	VA_CWRU_21062_CB50	VA_SURV_CB50	2021-06-10	nasopharyngeal swab	79	36
117	OM988354	EPI_ISL_12828443	USA: Ohio, Cuyahoga County	Homo sapiens	VA_CWRU_21075_CB67	VA_SURV_CB67	2021-06-11	nasopharyngeal swab	81	39
118	OM988330	EPI_ISL_12828392	USA: Ohio, Cuyahoga County	Homo sapiens	VA_CWRU_21062_CB6	VA_SURV_CB6	2021-07-07	nasopharyngeal swab	69	35
119	OM988333	EPI_ISL_12828395	USA: Ohio, Cuyahoga County	Homo sapiens	VA_CWRU_21062_CB9	VA_SURV_CB9	2021-07-13	nasopharyngeal swab	66	34
120	OM988332	EPI_ISL_12828394	USA: Ohio, Cuyahoga County	Homo sapiens	VA_CWRU_21062_CB8	VA_SURV_CB8	2021-07-15	nasopharyngeal swab	75	37
121	OM988374	EPI_ISL_12828397	USA: Ohio, Cuyahoga County	Homo sapiens	VA_CWRU_21062_CB47	VA_SURV_CB47	2021-07-26	nasopharyngeal swab	77	38
122	OM988329	EPI_ISL_12828391	USA: Ohio, Cuyahoga County	Homo sapiens	VA_CWRU_21062_CB54	VA_SURV_CB54	2021-08-12	nasopharyngeal swab	69	35
123	OM988376	EPI_ISL_12828398	USA: Ohio, Cuyahoga County	Homo sapiens	VA_CWRU_21062_CB49	VA_SURV_CB49	2021-08-12	nasopharyngeal swab	65	34
124	OM988326	EPI_ISL_12828388	USA: Ohio, Cuyahoga County	Homo sapiens	VA_CWRU_21062_CB51	VA_SURV_CB51	2021-08-12	nasopharyngeal swab	79	46
125	OM988325	EPI_ISL_12828387	USA: Ohio, Cuyahoga County	Homo sapiens	VA_CWRU_21062_CB4	VA_SURV_CB4	2021-08-12	nasopharyngeal swab	72	34
126	OM988331	EPI_ISL_12828393	USA: Ohio, Cuyahoga County	Homo sapiens	VA_CWRU_21062_CB7	VA_SURV_CB7	2021-08-12	nasopharyngeal swab	69	34
127	OM988327	EPI_ISL_12828389	USA: Ohio, Cuyahoga County	Homo sapiens	VA_CWRU_21062_CB52	VA_SURV_CB52	2021-08-12	nasopharyngeal swab	69	36
128	OM988328	EPI_ISL_12828390	USA: Ohio, Cuyahoga County	Homo sapiens	VA_CWRU_21062_CB53	VA_SURV_CB53	2021-08-12	nasopharyngeal swab	82	28
129	OM988315	EPI_ISL_12828403	USA: Ohio, Cuyahoga County	Homo sapiens	VA_CWRU_21062_CB26	VA_SURV_CB26	2021-08-16	nasopharyngeal swab	70	35
130	OM988314	EPI_ISL_12828402	USA: Ohio, Cuyahoga County	Homo sapiens	VA_CWRU_21062_CB25	VA_SURV_CB25	2021-08-16	nasopharyngeal swab	77	40
131	OM988312	EPI_ISL_12828379	USA: Ohio, Cuyahoga County	Homo sapiens	VA_CWRU_21062_CB23	VA_SURV_CB23	2021-08-16	nasopharyngeal swab	73	42
132	OM988318	EPI_ISL_12828383	USA: Ohio, Cuyahoga County	Homo sapiens	VA_CWRU_21062_CB29	VA_SURV_CB29	2021-08-16	nasopharyngeal swab	78	34
133	OM988316	EPI_ISL_12828381	USA: Ohio, Cuyahoga County	Homo sapiens	VA_CWRU_21062_CB27	VA_SURV_CB27	2021-08-16	nasopharyngeal swab	77	36
134	OM988322	EPI_ISL_12828385	USA: Ohio, Cuyahoga County	Homo sapiens	VA_CWRU_21062_CB33	VA_SURV_CB33	2021-08-16	nasopharyngeal swab	71	36
135	OM988317	EPI_ISL_12828382	USA: Ohio, Cuyahoga County	Homo sapiens	VA_CWRU_21062_CB28	VA_SURV_CB28	2021-08-16	nasopharyngeal swab	71	36
136	OM988320	EPI_ISL_12828384	USA: Ohio, Cuyahoga County	Homo sapiens	VA_CWRU_21062_CB31	VA_SURV_CB31	2021-08-16	nasopharyngeal swab	66	34
137	OM988313	EPI_ISL_12828380	USA: Ohio, Cuyahoga County	Homo sapiens	VA_CWRU_21062_CB24	VA_SURV_CB24	2021-08-16	nasopharyngeal swab	70	34
138	OM988324	EPI_ISL_12828386	USA: Ohio, Cuyahoga County	Homo sapiens	VA_CWRU_21062_CB39	VA_SURV_CB39	2021-08-17	nasopharyngeal swab	87	38
139	OM988353	EPI_ISL_12828396	USA: Ohio, Cuyahoga County	Homo sapiens	VA_CWRU_21075_CB66	VA_SURV_CB66	2021-08-18	nasopharyngeal swab	54	30
140	OM988359	EPI_ISL_12828378	USA: Ohio, Cuyahoga County	Homo sapiens	VA_CWRU_21075_CB73	VA_SURV_CB73	2021-05-27	nasopharyngeal swab	40	8
	*Row coloring in this table is consistent with the the sequences and time-based partitions in Figure 3A.
	** Number reflects the order in which sequences appear in Figure 3A
