# Supplementary material for: COVID-19 infection and transmission includes complex sequence diversity
Source: PLoS Genet. 2022 Sep 8;18(9):e1010200. doi: 10.1371/journal.pgen.1010200 (PMC9455841; doi:10.1371/journal.pgen.1010200)
Supplement: S4 Table — (XLSX) [file pgen.1010200.s004.xlsx]

## Sheet: S4_Table
Table S4. SRA Identifyer, Submitting Laboratory/Consortium and Sample Collection Date for 110 Infections
SRR	Submitting Institute	Origin/Location	CollectionDate
SRR14095161	ATCC	Arizona Department of Health Services	2020-01-22
ERR4694032	COG-UK	University College London Hospital	2020-03-24
SRR14119694	UNIVERSITY OF WISCONSIN - MADISON	USA: Wisconsin, North America, Columbia County; 43.4047 N 89.3227 W	2020-03-26
SRR14679005	NATIONAL PUBLIC HEALTH LABORATORY, MALAYSIA	District Health Center, Selangor, Malaysia	2020-03-30
SRR14808858	UNIVERSITY OF CALIFORNIA, IRVINE	Orange County Public Health Laboratory	2020-04-01
SRR14119768	UNIVERSITY OF WISCONSIN - MADISON	USA: Wisconsin, North America, Dane County; 43.0186 N 89.5498 W	2020-04-06
SRR15514169	Chan-Zuckerberg Biohub COVIDTRACKER	Santa Clara County Public Health Laboratory	2020-04-08
SRR15513734	Chan-Zuckerberg Biohub COVIDTRACKER	Santa Clara County Public Health Laboratory	2020-04-09
SRR15881525	Chan-Zuckerberg Biohub COVIDTRACKER	Santa Clara County Public Health Laboratory	2020-04-14
SRR11999397	LOMA LINDA UNIVERSITY	Loma Linda University Health	2020-04-17
ERR4660076	COG-UK	Barts Health NHS Trust, London, England	2020-04-20
SRR11999409	LOMA LINDA UNIVERSITY	Loma Linda University Health	2020-04-23
ERR4440302	COG-UK	Barts Health NHS Trust, London, England	2020-05-05
ERR4440335	COG-UK	Barts Health NHS Trust, London, England	2020-05-09
ERR4440429	COG-UK	Barts Health NHS Trust, London, England	2020-05-11
SRR13418770	CENTRE FOR DNA FINGERPRINTING AND DIAGNOSTICS	Centre for DNA Fingerprinting & Diagnostics, Telangana,India	2020-05-29
SRR13418729	CENTRE FOR DNA FINGERPRINTING AND DIAGNOSTICS	Centre for DNA Fingerprinting & Diagnostics, Telangana,India	2020-06-03
SRR13418685	CENTRE FOR DNA FINGERPRINTING AND DIAGNOSTICS	Centre for DNA Fingerprinting & Diagnostics, Telangana,India	2020-06-20
SRR14119864	UNIVERSITY OF WISCONSIN - MADISON	USA: Wisconsin, North America, Dane County; 43.0186 N 89.5498 W	2020-07-03
SRR16583870	AFRIMS	Royal Centre for Disease Control, MoH, Thimphu, Bhutan	2020-07-26
ERR4666817	COG-UK	Barts Health NHS Trust, London, England	2020-09-15
SRR13449683	GONOSHASTHAYA-RNA MOLECULAR DIAGNOSTICS AND RESEARCH CENTER	Dhaka, Bangladesh	2020-10-05
SRR14678999	NATIONAL PUBLIC HEALTH LABORATORY, MALAYSIA	National Public Health Laboratory, Negeri Sembilan, Malaysia	2020-10-12
SRR17841692	UNIVERSITY OF MONTANA	University of Montana, Missoula, MT	2020-10-27
SRR13620199	NETWORK FOR GENOMIC SURVEILLANCE IN SOUTH AFRICA (NGS-SA)	Nelson Mandela Bay Municipality, South Africa	2020-11-03
SRR13312482	DEPARTMENT OF MEDICAL RESEARCH	Yangon, Myanmar	2020-12-01
SRR15206200	FEDERAL STATE BUDGETARY SCIENTIFIC INSTITUTION INSTITUTE OF EXPERIMENTAL MEDICINE	St.Petersburg City Mariinsky Hospital, Russia	2020-12-01
SRR17841818	UNIVERSITY OF MONTANA	University of Montana, Missoula, MT	2020-12-08
ERR5294568	UNIVERSITY OF CALIFORNIA SAN DIEGO MICROBIOME INIT	University of California San Diego	2020-12-18
ERR5294897	UNIVERSITY OF CALIFORNIA SAN DIEGO MICROBIOME INIT	University of California San Diego	2020-12-18
ERR5294945	UNIVERSITY OF CALIFORNIA SAN DIEGO MICROBIOME INIT	University of California San Diego	2020-12-18
ERR5295251	UNIVERSITY OF CALIFORNIA SAN DIEGO MICROBIOME INIT	University of California San Diego	2020-12-18
SRR14095168	ATCC	Japan/TY7-503/2021; COVID-19 case who entered from Brazil	2021-01-02
SRR15168848	IGENBIO, INC	Molecular Pathology Lab, Univ. Illinois, Chicago	2021-02-22
SRR14690831	THE HASHEMITE UNIVERSITY	Hashemite University, Amman, Jordan	2021-03-01
SRR16537323	IGENBIO, INC	Molecular Pathology Lab, Univ. Illinois, Chicago	2021-07-21
SRR16040321	DISEASE PREVENTION AND CONTROL	MAGNOLIA HEALTH CENTER, HOUSTON, TEXAS	2021-08-11
SRR16040326	DISEASE PREVENTION AND CONTROL	HIRAM CLARKE MSC, HOUSTON, TEXAS	2021-08-11
SRR16040370	DISEASE PREVENTION AND CONTROL	HIRAM CLARKE MSC, HOUSTON, TEXAS	2021-08-11
SRR16040391	DISEASE PREVENTION AND CONTROL	ACRES HOME MSC, HOUSTON TEXAS	2021-08-11
SRR16040405	DISEASE PREVENTION AND CONTROL	ACRES HOME MSC, HOUSTON TEXAS	2021-08-11
SRR16040185	DISEASE PREVENTION AND CONTROL	HIRAM CLARKE MSC, HOUSTON, TEXAS	2021-08-21
SRR16040193	DISEASE PREVENTION AND CONTROL	SOUTHWEST MSC, HOUSTON, TEXAS	2021-08-21
SRR16040196	DISEASE PREVENTION AND CONTROL	SOUTHWEST MSC, HOUSTON, TEXAS	2021-08-21
SRR16040226	DISEASE PREVENTION AND CONTROL	SOUTHWEST MSC, HOUSTON, TEXAS	2021-08-21
SRR16040234	DISEASE PREVENTION AND CONTROL	SOUTHWEST MSC, HOUSTON, TEXAS	2021-08-21
SRR16040250	DISEASE PREVENTION AND CONTROL	Fort Bend County Clinical Health Service, Rosenberg, Texas	2021-08-21
SRR16040303	DISEASE PREVENTION AND CONTROL	Fort Bend County Clinical Health Service, Rosenberg, Texas	2021-08-21
SRR16040647	DISEASE PREVENTION AND CONTROL	ACRES HOME MSC, HOUSTON TEXAS	2021-08-23
SRR16040648	DISEASE PREVENTION AND CONTROL	ACRES HOME MSC, HOUSTON TEXAS	2021-08-23
SRR16040650	DISEASE PREVENTION AND CONTROL	ACRES HOME MSC, HOUSTON TEXAS	2021-08-23
SRR16040566	DISEASE PREVENTION AND CONTROL	HIRAM CLARKE MSC, HOUSTON, TEXAS	2021-08-24
SRR16040582	DISEASE PREVENTION AND CONTROL	Fort Bend County Clinical Health Service, Rosenberg, Texas	2021-08-24
SRR16040625	DISEASE PREVENTION AND CONTROL	Fort Bend County Clinical Health Service, Rosenberg, Texas	2021-08-24
SRR16040516	DISEASE PREVENTION AND CONTROL	HIRAM CLARKE MSC, HOUSTON, TEXAS	2021-08-25
SRR16040518	DISEASE PREVENTION AND CONTROL	HIRAM CLARKE MSC, HOUSTON, TEXAS	2021-08-25
SRR16316730	DISEASE PREVENTION AND CONTROL	ACRES HOME MSC, HOUSTON TEXAS	2021-08-25
SRR16040130	DISEASE PREVENTION AND CONTROL	Fort Bend County Clinical Health Service, Rosenberg, Texas	2021-08-26
SRR16040426	DISEASE PREVENTION AND CONTROL	Fort Bend County Clinical Health Service, Rosenberg, Texas	2021-08-26
SRR16040264	DISEASE PREVENTION AND CONTROL	ACRES HOME MSC, HOUSTON TEXAS	2021-08-27
SRR16040272	DISEASE PREVENTION AND CONTROL	ACRES HOME MSC, HOUSTON TEXAS	2021-08-27
SRR16040355	DISEASE PREVENTION AND CONTROL	SOUTHWEST MSC, HOUSTON, TEXAS	2021-08-27
SRR16096474	DISEASE PREVENTION AND CONTROL	Harris County Institute of Forensic Sciences, HOUSTON, TEXAS	2021-09-02
SRR16096494	DISEASE PREVENTION AND CONTROL	Fort Bend County Clinical Health Service, Rosenberg, Texas	2021-09-02
SRR16096514	DISEASE PREVENTION AND CONTROL	MAGNOLIA HEALTH CENTER, HOUSTON, TEXAS	2021-09-03
SRR16096517	DISEASE PREVENTION AND CONTROL	MAGNOLIA HEALTH CENTER, HOUSTON, TEXAS	2021-09-03
SRR16096518	DISEASE PREVENTION AND CONTROL	MAGNOLIA HEALTH CENTER, HOUSTON, TEXAS	2021-09-03
SRR16096553	DISEASE PREVENTION AND CONTROL	HIRAM CLARKE MSC, HOUSTON, TEXAS	2021-09-03
SRR16096568	DISEASE PREVENTION AND CONTROL	HIRAM CLARKE MSC, HOUSTON, TEXAS	2021-09-03
SRR16316615	DISEASE PREVENTION AND CONTROL	HIRAM CLARKE MSC, HOUSTON, TEXAS	2021-09-08
SRR16316716	DISEASE PREVENTION AND CONTROL	Fort Bend County Clinical Health Service, Rosenberg, Texas	2021-09-08
SRR16316594	DISEASE PREVENTION AND CONTROL	MAGNOLIA HEALTH CENTER, HOUSTON, TEXAS	2021-09-09
SRR16316601	DISEASE PREVENTION AND CONTROL	MAGNOLIA HEALTH CENTER, HOUSTON, TEXAS	2021-09-09
SRR16028611	DISEASE PREVENTION AND CONTROL	HIRAM CLARKE MSC, HOUSTON, TEXAS	2021-09-10
SRR16316579	DISEASE PREVENTION AND CONTROL	Houston Health & Human Service-Laboratory, Houston, Texas	2021-09-11
SRR16316679	DISEASE PREVENTION AND CONTROL	Assisted Living Houston;The Farrington at Tanglewood, Houston, Texas	2021-09-11
SRR16316662	DISEASE PREVENTION AND CONTROL	Fort Bend County Clinical Health Service, Rosenberg, Texas	2021-09-15
SRR16316832	DISEASE PREVENTION AND CONTROL	MAGNOLIA HEALTH CENTER, HOUSTON, TEXAS	2021-09-16
SRR16316837	DISEASE PREVENTION AND CONTROL	HIRAM CLARKE MSC, HOUSTON, TEXAS	2021-09-16
SRR16316817	DISEASE PREVENTION AND CONTROL	ACRES HOME MSC, HOUSTON TEXAS	2021-09-22
SRR16533885	DISEASE PREVENTION AND CONTROL	ACRES HOME MSC, HOUSTON TEXAS	2021-09-29
SRR17867827	UNIVERSITY OF MONTANA	University of Montana	2021-10-05
SRR17195393	DISEASE PREVENTION AND CONTROL	City of Houston - Health Department, HOUSTON, TEXAS	2021-10-29
SRR17214749	DISEASE PREVENTION AND CONTROL	City of Houston - Health Department, HOUSTON, TEXAS	2021-11-10
SRR17214705	DISEASE PREVENTION AND CONTROL	Fort Bend County Clinical Health Service, Rosenberg, Texas	2021-11-15
SRR17214781	DISEASE PREVENTION AND CONTROL	Fort Bend County Clinical Health Service, Rosenberg, Texas	2021-11-16
SRR17214710	DISEASE PREVENTION AND CONTROL	City of Houston - Health Department, HOUSTON, TEXAS	2021-11-23
SRR17385622	DISEASE PREVENTION AND CONTROL	Texas Southern University, Houston, Texas	2021-12-08
SRR17385581	DISEASE PREVENTION AND CONTROL	Fort Bend County Clinical Health Service, Rosenberg, Texas	2021-12-09
SRR17385377	DISEASE PREVENTION AND CONTROL	City of Houston - Health Department, HOUSTON, TEXAS	2021-12-11
SRR17385381	DISEASE PREVENTION AND CONTROL	City of Houston - Health Department, HOUSTON, TEXAS	2021-12-11
SRR17385616	DISEASE PREVENTION AND CONTROL	Texas Southern University, Houston, Texas	2021-12-13
SRR17385655	DISEASE PREVENTION AND CONTROL	City of Houston - Health Department, HOUSTON, TEXAS	2021-12-15
SRR17385682	DISEASE PREVENTION AND CONTROL	City of Houston - Health Department, HOUSTON, TEXAS	2021-12-15
SRR17385783	DISEASE PREVENTION AND CONTROL	City of Houston - Health Department, HOUSTON, TEXAS	2021-12-15
SRR17385786	DISEASE PREVENTION AND CONTROL	City of Houston - Health Department, HOUSTON, TEXAS	2021-12-15
SRR17385468	DISEASE PREVENTION AND CONTROL	City of Houston - Health Department, HOUSTON, TEXAS	2021-12-16
SRR17385559	DISEASE PREVENTION AND CONTROL	Fort Bend County Clinical Health Service, Rosenberg, Texas	2021-12-16
SRR17385569	DISEASE PREVENTION AND CONTROL	Fort Bend County Clinical Health Service, Rosenberg, Texas	2021-12-16
SRR17385774	DISEASE PREVENTION AND CONTROL	City of Houston - Health Department, HOUSTON, TEXAS	2021-12-16
SRR17385440	DISEASE PREVENTION AND CONTROL	HIRAM CLARKE MSC, HOUSTON, TEXAS	2021-12-17
SRR17385456	DISEASE PREVENTION AND CONTROL	City of Houston - Health Department, HOUSTON, TEXAS	2021-12-17
SRR17385521	DISEASE PREVENTION AND CONTROL	ACRES HOME MSC, HOUSTON TEXAS	2021-12-17
SRR17385530	DISEASE PREVENTION AND CONTROL	ACRES HOME MSC, HOUSTON TEXAS	2021-12-17
SRR17385633	DISEASE PREVENTION AND CONTROL	SOUTHWEST MSC, HOUSTON, TEXAS	2021-12-17
SRR17385649	DISEASE PREVENTION AND CONTROL	MAGNOLIA HEALTH CENTER, HOUSTON, TEXAS	2021-12-17
SRR17385652	DISEASE PREVENTION AND CONTROL	City of Houston - Health Department, HOUSTON, TEXAS	2021-12-17
SRR17385748	DISEASE PREVENTION AND CONTROL	MAGNOLIA HEALTH CENTER, HOUSTON, TEXAS	2021-12-18
SRR17385409	DISEASE PREVENTION AND CONTROL	City of Houston - Health Department, HOUSTON, TEXAS	2021-12-20
SRR17385493	DISEASE PREVENTION AND CONTROL	City of Houston - Health Department, HOUSTON, TEXAS	2021-12-20
