# Supplementary material for: COVID-19 infection and transmission includes complex sequence diversity
Source: PLoS Genet. 2022 Sep 8;18(9):e1010200. doi: 10.1371/journal.pgen.1010200 (PMC9455841; doi:10.1371/journal.pgen.1010200)
Supplement: S5 Table — (XLSX) [file pgen.1010200.s005.xlsx]

## Sheet: S5_Table
Table S5. Reported Sequences to GISAID Using of Ambiguity Codes
# of Ambiguities	# of Seqeunces*	% of Sequences
0	1547834	0.859331
1	167383	0.0929282
2	49997	0.0277575
3	15346	0.00851984
4	7854	0.00436041
5	4594	0.00255051
>10	8200	0.0045525
*Total Sequences = 1,801,208
