# Supplementary material for: COVID-19 infection and transmission includes complex sequence diversity
Source: PLoS Genet. 2022 Sep 8;18(9):e1010200. doi: 10.1371/journal.pgen.1010200 (PMC9455841; doi:10.1371/journal.pgen.1010200)
Supplement: S6 Table — S6A Table Count of Nucleotide Substitutions and Ambiguity Code Use in GISAID. S6B Table Count of Nucleotide Substitutions and Ambiguity Code Use in Current Study. S6C and S5C Table Frequency of Nucleotide Substitutions and Ambiguity Code Use in GISAID. S6D Table Frequency of Nucleotide Substitutions and Ambiguity Code Use in Current Study. S6E Table Average Difference in Substitutions Nextstrain/GISAID Compared to Current VA Study. S6F Table Average Difference in Ambiguity Code Usage Nextstrain/GISAID Compared to Current VA Study (XLSX) [file pgen.1010200.s006.xlsx]

## Sheet: S6_Table
Table S6A. Count of Nucleotide Substitutions and Ambiguity Code Use in GISAID1							Table S6C. Frequency of Nucleotide Substitutions and Ambiguity Code Use in GISAID1							Table S6E. Average Difference in Substitutions Nextstrain/GISAID Compared to Current VA Study
		Purines		Pyrimidines					Purines		Pyrimidines				Purines		Pyrimidines
Code	Alt Allele	A (Ref)	G (Ref)	C (Ref)	T (Ref)		Code	Alt Allele	A (Ref)	G (Ref)	C (Ref)	T (Ref)		Code	A (Ref)	G (Ref)	C (Ref)	T (Ref)
A		-	3905900	2441962	545773		A		-	7.25174e-05	4.53378e-05	1.01329e-05		A	-	1.39261	1.72548	2.3567	Average	StDev
G		5391558	-	1714244	1476102		G		0.0001001	-	3.18269e-05	2.74055e-05		G	1.53503	-	2.66481	1.8505	1.68953	0.520308
C		167837	1637952	-	3753875		C		3.11608e-06	3.04104e-05	-	6.96949e-05		C	0.621202	1.39902	-	1.99844
T		1288618	7691167	20434138	-		T		2.39246e-05	0.000142795	0.000379383	-		T	1.35349	1.75308	1.62398	-
R	A or G	25029	36099	37	18		R	A or G	4.64692e-07	6.70219e-07	6.86947e-10	3.3419e-10
Y	C or T	22	59	112770	23373		Y	C or T	4.08455e-10	1.0954e-09	2.0937e-06	4.33946e-07
S	G or C	33	4901	1723	16		S	G or C	6.12682e-10	9.09926e-08	3.19894e-08	2.97058e-10
W	A or T	14655	25	29	9545		W	A or T	2.72087e-07	4.64153e-10	5.38418e-10	1.77214e-07
K	G or T	44	57192	45	48954		K	G or T	8.1691e-10	1.06183e-06	8.35476e-10	9.08886e-07
M	A or C	9484	38	12947	30		M	A or C	1.76081e-07	7.05513e-10	2.40376e-07	5.56984e-10
B	C or G or T	3	138	75	106		B	C or G or T	5.56984e-11	2.56213e-09	1.39246e-09	1.96801e-09
D	A or G or T	137	326	-	149		D	A or G or T	2.54356e-09	6.05256e-09	-	2.76635e-09
H	A or C or T	243	5	463	145		H	A or C or T	4.51157e-09	9.28306e-11	8.59612e-09	2.69209e-09
V	A or C or G	805	1058	425	152		V	A or C or G	1.49457e-08	1.9643e-08	7.8906e-09	2.82205e-09
1 1,801, 208 sequences							1 1,801, 208 sequences
										29903	1801208	53861522824
Table S6B. Count of Nucleotide Substitutions and Ambiguity Code Use in Current Study1							Table S6D. Frequency of Nucleotide Substitutions and Ambiguity Code Use in Current Study1							Table S6F. Average Difference in Ambiguity Code Usage Nextstrain/GISAID Compared to Current VA Study
		Purines		Pyrimidines					Purines		Pyrimidines				Purines		Pyrimidines
Code	Alt Allele	A (Ref)	G (Ref)	C (Ref)	T (Ref)		Code	Alt Allele	A (Ref)	G (Ref)	C (Ref)	T (Ref)		Code	A (Ref)	G (Ref)	C (Ref)	T (Ref)
A		-	218	110	18		A		-	5.20731e-05	2.62754e-05	4.29962e-06		R (A or G)	0.00248454	0.00332837			Average	StDev
G		273	-	50	62		G		6.52108e-05	-	1.19434e-05	1.48098e-05		Y (C or T)			0.00293737	0.00285193	0.00968701	0.0182351
C		21	91	-	146		C		5.01622e-06	2.17369e-05	-	3.48747e-05		S (G or C)		0.00136535	0.0121747
T		74	341	978	-		T		1.76762e-05	8.14538e-05	0.000233612	-		W (A or T)	0.00224668			0.00293238
R	A or G	783	843	-	-		R	A or G	0.000187033	0.000201365	-	-		K (G or T)		0.00849959		0.066754
Y	C or T	-	-	2984	637		Y	C or T	-	-	0.000712781	0.000152159		M (A or C)	0.00594476		0.00472448
S	G or C	-	279	11	-		S	G or C	-	6.66441e-05	2.62754e-06	-
W	A or T	507	-	-	253		W	A or T	0.000121106	-	-	6.04335e-05
K	G or T	-	523		57		K	G or T	-	0.000124928		1.36155e-05
M	A or C	124	-	213	-		M	A or C	2.96196e-05	-	5.08788e-05	-
B	C or G or T	-	1	-	-		B	C or G or T	-	2.38868e-07	-	-
D	A or G or T	-	154	-	-		D	A or G or T	-	3.67856e-05	-	-
H	A or C or T	-	-	147	-		H	A or C or T	-	-	3.51135e-05	-
V	A or C or G	-	-	-	-		V	A or C or G	-	-	-	-
							1 140 sequences
										29903	140	4186420
